# Supplementary material for: Kidney replacement therapy in COVID-19–Related acute kidney injury: The impact of timing on mortality
Source: PLoS One. 2024 Oct 24;19(10):e0309655. doi: 10.1371/journal.pone.0309655 (PMC11500876; doi:10.1371/journal.pone.0309655)
Supplement: S1 Data — (XLSX) [file pone.0309655.s002.xlsx]

## Sheet: data
key	age	sex	bmi	dm	has	dpoc	neoplasia	hepatopatia	tbg	doencacvs	gestante	baselinescr	begfr_epi	sofa	nrsofa	dvaadm_uti	vmadm_uti	pfadm_uti	cradmhosp	cradmuti	bunadmuti	kadmuti	phadmuti	naadmuti	bicadmuti	dhladmuti	padmuti	mgadmuti	ddimadmuti	ddimpeak	hbadmuti	leucoadmuti	neutadm	eosadm	linfadm	plaqadmuti	tgoadmuti	tgpadmuti	btadmuti	pcradmuti	lactatoadmuti	diurese24h_uti	eospeak	cpkpeaksem1	albsem1	ualbucreat_ratio	hemat	leucocituria	ptuisolada
183	64.5229	fem	36.7309	no	yes	yes	no	no	no	yes	no	0.96	65.8543	8	5	no	no	51.25	1	0.85	26.1682	4.2	7.41	138	24	620	2.5	2	89513	89513	12.3	10590	9490	30	400	327000	26	45	0.65	329	13	420	520	239			no	no
184	59.1294	fem	22.0604	yes	no	no	no	no	no	no	no	1.07	59.7884	5	4	no	yes	335	2.23	1.61	39.7196	4	7.3	144	20	355	3.8	2.1	5345	30558	8.2	4100	3710	0	340	229000	23	30	0.4	309	11	1140	0	85		35	yes	yes	0.4
185	65.8316	fem		no	yes	no	no	no	yes	no	no	1.2	49.9755	8	7	yes	yes	157	1.2	1.2	47.6636	5.6	7.24	140	25		9.8	3.1	98814	98814	11.3	23860	21240	0	2150	167000	22	10	0.2	59	22	1000	0		2.8
186	58.475	masc	21.9525	yes	yes	no	no	no	yes	yes	no	1.17	72.0468	2	2	no	no	186.667	1.17	1.17	19.1589	3.5	7.39	139	30	426	5.3	3.35			14.4	5210	410	0	690	232000	85	139	0.42	145.4	36	1400	0
187	63.2252	masc	24.3911	no	yes	no	no	no	no	yes	no	1.23	65.8751	13	12	yes	yes	82	1.23	1.23	22.4299	3.9	7.33	134	27	934	5	1.8	1207	6322	14.9	5470	4330	0	940	154000	46	25	0.4	95	22	1800	0		3.2
188	74.6311	masc	22.2825	yes	yes	no	no	no	no	no	no			17	13	yes	yes	127	6.71	6.71	100.467	6	7.13	142	21	473	10	2.9	6344	6344	12.5	21720	19460	200	410	307000	209	115	4	276	22	500	200	1939	2.2
189	74.5873	masc	22.8374	no	yes	no	no	no	yes	no	no	1.43	51.2289	12	12	yes	yes	77	3.08	3.08	49.5327	5.2	7.22	138	17	815	3.4	2.05	3322	4555	13.8	13150	11440	80	1320	192000	60	34	0.21	240	18	850	1660	1774	2.9		yes	yes	0.4
190	63.0335	masc	30.0781	no	no	no	no	no	no	no	no	1.12	73.8012	13	9	yes	yes	377	6.61	6.61	77.5701	4.6	7.34	136	21	456	3	2.04	3312	3312	9.7	26040	21350	260	1560	286000	33	20	0.31	207	28	0	990	20	3.5	34	yes	yes	0.2
191	48.5366	masc	56.178	yes	yes	no	no	no	no	no	no	1.2	74.3471	16	12	yes	yes	154	2.44	6.21	64.486	6.1	7.17	129	18	656	9.8	2.1	766	6677	17.7	14580	8310	10	1830	204000	40	58	1.6	459	48	50	40	175	3.5
192	78.256	masc	25.3515	no	no	no	no	no	no	no	no	0.97	79.778	8	8	no	yes	93	0.97	0.97	28.972	4.1	7.38	137	22	462	3.6	2.11	1344	19803	13.8	5020	4210	0	370	194000	56	38	0.3	194	17	800	1180	547	3.8		yes	yes	1.9
193	49.2649	masc	22.1297	no	no	no	no	no	yes	no	no	1	92.1116	14	10	no	yes	73	4.02	6.37	39.7196	5.2	7.28	130	20	773	5.9	2.2	2571	16262	12	10370	11550	0	680	315000	54	25	2	339	15	150	1230	3011	3.1		yes	no	5.2
194	67.447	masc	25.9701	yes	no	no	no	no	no	no	no	1.09	74.181	4	4	no	yes	106	1.09	1.09	15.4206	4	7.34	139	24	716		1.74			12	13620	11920	120	1160	192000	35	63	0.48		24	700	300	1370
195	61.911	masc	24.8981	no	no	no	no	no	no	no	no	0.7	104.238	9	9	no	yes	53	0.7	0.71	15.8879	4.3	7.46	141	23	755	4.1	1.95	1031	7388	13.9	11240	7020	0	1130	299000	68	86	1.29	158	15	620	0	957	2.5		yes	no	1.3
196	69.8371	masc	23.1481	yes	yes	no	no	no	no	yes	no			17	13	yes	yes	73	2.55	2.55	42.0561	4.4	7.42	140	21	588	7.8	2.1	1445	1445	16.5	16380	14430	70	1480	146000	46	63	0.8	84	26	160	70	399	3.2		yes	no	0.7
197	70.6502	masc	25.4327	no	yes	no	no	no	no	no	no			16	12	yes	yes	95	13.64	13.48	155.14	7.1	7.14	140	21	704	4.3	3.7	7635	7635	11	17070	12190	150	770	245000	227	142	0.6	434	29	20	890						0.4
198	76.4764	masc	27.7344	yes	yes	no	no	no	yes	no	no	1.39	52.384	5	4	no	no	283	1.71	1.71	23.8318	3.2	7.39	136	20	262	2.6	1.79	695	4664	12.2	5430	3720	0	1360	176000	34	30	0.17	66	26	650	0	59	2.9
199	63.2115	fem	25.9107	yes	yes	no	no	no	yes	yes	no	1.38	42.9533	5	2	no	no	180	1.56	1.56	21.028	4.5	7.29	140	18	558	4	1.58	1757	7439	10.4	5950	4670	10	770	169000	27	43	0.35	175	8	200	60	284	3.5				1
200	80.2683	fem	34.049	yes	yes	no	no	no	no	yes	no	1.42	37.328	14	11	yes	yes	120	1.6	1.6	27.1028	3.9	7.43	133	22	496	4.8	2	16809	16809	14.2	19630	18270	0	980	406000	25	10	1	243	19	350	960	34	2.5
201	75.7947	fem	25	yes	yes	no	no	no	no	no	no			11	7	no	yes	100	3.83	3.83	36.9159	5	7.3	144	20	580	4.9	2.1	1622	1622	10.6	9670	8400	30	690	229000	81	32	0.4	340	12	20	30	3479	3.2		yes	no	2.2
202	69.8754	fem	23.1111	yes	yes	yes	no	no	no	yes	no	0.85	73.714	2	2	no	no	171.111	0.85	1.16	14.0187	4.1	7.35	142	25	197	3.1	1.71	510	510	13.6	9620	6160	150	2730	189000	25	22	0.17	1.1	16	1200	730	92			no	no	0.2
203	64.8077	masc		yes	no	no	no	no	yes	no	no	1.02	81.6607	9	6	no	no	171	1.02	1.02	12.1495	4.4	7.47	136	21	626	2	1.63	2463	3646	14	4970	4020	0	700	163000	44	42	0.49	158	15	300	1350	163	2.8
204	56.7173	masc	36.7537	yes	yes	no	no	no	no	no	no			14	10	no	yes	96	4.46	4.46	43.4579	4	7.34	143	27	704	9	2.4	24096	24096	13.1	11050	8980	320	1190	173000	86	45	2.8	330	15	25	540	12729	2.9		yes	no	6
205	51.5948	masc	22.2222	no	yes	yes	no	no	yes	no	no			8	5	no	yes	306	3.06	4	104.206	3.4	7.35	146	22	866	11.6	2.3	2189	7638	12.8	15290	14400	10	390	228000	210	65	0.76	396	9	3100	170	371	2.9		no	no	0.75
206	49.7112	masc	24.5779	no	no	no	no	no	no	no	no	0.68	113.444	8	8	no	yes	72	0.68	1.07	12.6168	4.2	7.45	142	25	537	5.1	2.2	745	14828	13	12490	5520	0	560	185000	58	73	0.72	108	13	1300	670	134	3.3		no	no	1.9
207	61.2019	masc	25.6055	yes	yes	no	no	no	no	yes	no			4	3	no	yes	108	3.74	2.15	48.1308	4.7	7.38	140	19	487	3.4	2.67	245	57151	12.8	13160	8370	0	1320	213000	41	50	0.25	190	20	1460	4660	158	3.2		no	no	0.59
208	58.7187	masc	26.2227	yes	yes	no	no	no	yes	no	no	1.13	75.0042	7	7	no	yes	168	1.13	1.1	22.8972	5.6	7.4	130	22	544	3.9	2.7	1216	16788	14.3	14480	4120	80	3100	340000	72	82	0.46	203	21	1200	170	582			yes	no	0.2
209	50.6256	masc	24.8356	yes	yes	no	no	no	yes	no	no			15	12	yes	yes	70	0.89	1.23	29.9065	4.6	7.36	138	26		2.5	2.8	645	645	15.8	12400	4390	130	980	238000	68	48	0.6	105	13	400	130
210	71.102	fem	35.756	yes	no	no	no	no	no	no	no			15	11	yes	yes	112	4.63	1.34	35.514	5.2	7.23	143	28	402	2.5	2.85	1374	1374	15.3	8450	10290	30	710	219000	48	68	0.62	105	17	100	160	707	2.4
211	46.5982	fem	26.7094	no	yes	no	no	no	no	no	no			15	11	yes	yes	180	6.48	6.78	61.215	5.5	7.25	128	18	3238	8.2	1.84	6440	6440	11.2	20690	22530	10	960	158000	2152	1775	0.83	421	12	0	510	6899
212	69.6674	masc	35.4367	yes	yes	no	no	no	no	yes	no	1.42	53.2674	5	4	no	yes	470	1.42	1.42	20.5607	4.2	7.45	140	26	697	2.9	2.12	547	18339	13.1	7270	5550	10	960	152000	29	23	0.25	105	15	2000	910	1203	3.5		yes	no	0.4
213	41.6372	masc	30.0408	yes	yes	no	no	no	yes	no	no	0.98	98.9568	11	7	no	no	56	4.64	4.64	33.6449	4.6	7.24	144	20	556	6.2	1.9	3075	17187	10.1	13410	12240	0	1030	324000	97	38	0.15	204	17	70	2460	293	2.4		yes	no	0.5
214	53.2594	fem	29.7578	yes	yes	no	no	no	no	no	no	0.68	103.908	5	5	no	yes	175	0.68	0.6	9.34579	3.6	7.4	139	13.7	506	1.4	1.9	4749	12868	12.9	5260	3620	90	1030	157000	66	35	0.4	171	9	1500	1400				yes	no	0.2
215	58.872	masc	26.6667	no	no	no	no	no	yes	no	no			9	9	yes	yes	150	0.65	3.24	53.7383	4.7	7.1	126	15.8	1440	10.3	1.87	18611	18611	8.2	39460	19450	220	1340	182000	684	197	0.9	360	25	1300	300	1189	2		no	no	0.8
216	30.6256	masc	25	no	no	no	no	no	no	no	no	0.88	118.172	14	10	no	yes	79	2.06	2.06	17.2897	4.8	7.43	140	26	547	4.5	2.19		3756	14.7	14710	12830	70	1160	129000	53	54	1.37	241	14	50	240	1513	3.4		no	no	0.1
217	41.1499	fem	25.7959	no	no	no	no	yes	no	no	no	0.45	123.756	5	5	no	no	157.5	0.63	2.3	15.8879	3.8	7.39	137	20.4	320	3.2	1.8	4980	8437	11.1	15640	9130	200	4730	174000	104	58	8.6	24	15	1000	320	51	3.3		yes	no	0.1
218	49.2183	masc	28.7317	no	yes	no	no	no	no	no	no			7	7	no	yes	145	2.25	2.25	53.271	4.7	7.25	145	23	777	4.5	2.6	1820	7461	14.2	9450	8050	0	360	205000	40	32	1.1	138	12	2400	1250	1269	3.7		yes	no	1.1
219	86.3546	masc	25.8065	no	yes	no	no	no	no	no	no			10	10	yes	yes	200	2.34	2.34	43.4579	4.9	7.34	145	18	850	3.6	2.2	602	7434	12.8	11280	10010	0	1070	151000	38	34	0.2	280	13	700	0	1402	3.2		yes	no	0.2
220	82.1574	masc	24.4898	no	no	no	no	no	no	no	no			16	12	yes	yes	68.4	6.83	6.83	106.542	4.9	7.1	133	19	847	8.2	2.02	13084	19711	15.9	11230	9740	20	1040	183000	2904	699	1.07	374.8	14	200	20	4301	3.2
221	65.859	masc	32.8466	no	yes	no	no	no	no	no	no			18	14	yes	yes	57	10.52	10.52	67.757	7.7	7.05	137	24	815	9.2	2.4	14223	14223	15.1	17290	15010	0	810	142000	143	39	1.7	286	8	150	510	12850	2.6		yes	no	2.4
222	59.8439	masc		no	no	no	no	no	no	no	no			8	7	no	yes	130	1.43	1.43	53.7383	4.2	7.29	138	21	1237	4.7	3.1	7106	77556	14.5	16080	14340	20	1180	283000	53	28	0.4	156	40	1900	540	386	2.6		yes	no	0.3
223	31.436	masc	33.3767	yes	yes	no	no	no	no	no	no			14	13	yes	yes	66	1.52	1.52	24.7664	4.7	7.25	136	24.6	663	5.7	1.89	1824	2236	12.4	9780	9290	0	390	270000	88	62	1.35	373	18	1600	0	481	3	257.14	no	no	0.5
224	74.6393	fem	31.1111	no	yes	no	no	no	no	no	no	0.61	93.3838	11	11	yes	yes	148	1.88	2.91	36.9159	5.9	7.1	140	18	869	4.8	1.81	5313	13797	11.8	7840	14010	50	920	158000	37	70	0.32	217	20	700	530	492			no	no	1
225	28.2355	fem	27.5134	no	no	no	no	no	no	no	yes	0.65	122.733	11	8	no	yes	78	0.65	0.65	8.8785	4.1	7.17	140	15.5	927	3.8	2.16	2117	2117	11.9	6990	13470	20	630	230000	54	26	1.17	319	8	450	4990	77	2.8		yes	no	0.5
226	47.4743	masc	21.875	yes	yes	no	no	no	no	no	no	0.81	109.114	8	8	no	yes	100	2.67	2.67	50.9346	4	7.1	139	19		8.4	2.49	3908	3908	12.9	14710	13730	130	690	324000	81	55	1.52	567	11	1020	640		3.7		no	no	0.4
227	32.4736	masc	34.3161	no	no	no	no	no	no	no	no	0.83	118.904	8	7	no	yes	131	1.73	1.73	30.3738	4.4	7.34	138	23	408	4.7	3.33	7552	74401	12.6	13600	11630	30	1230	323000	112	100	0.36	491	21	1800	1680	22	2.2		yes	no	1.3
228	41.6454	masc	39.8367	no	no	no	no	no	no	no	no	1.3	70.4957	14	11	yes	yes	122	1.78	1.78	20.0935	3.9	7.26	138	24	1183	5.2	2.38	5476	5476	14	9420	7630	0	1130	174000	87	62	0.7	218	5	450	0		3.4		no	no	0.4
229	61.5332	masc	23.5102	no	no	no	no	no	yes	yes	no	1.06	79.5812	15	11	yes	yes	126	1.06	1.06	13.5514	4.3	7.36	136	22	501	4.5	1.93	6743	6743	11.5	17340	9080	0	280	203000	45	22	1.03	320	12	100	890	126	3.4				0.4
230	42.5572	fem	33.2031	yes	yes	no	no	no	no	no	no	0.6	114.461	7	4	no	yes	260	1.42	1.5	60.7477	4.9	7.3	141	17	2029	4.4	2.03	5191	5481	11	23560	22220	0	580	240000	356	166	0.04	181	17	200	1060	28932			no	no	0.4
231	83.6824	fem	28.125	no	yes	no	no	no	no	no	no	0.97	57.7343	16	12	yes	yes	65	2.14	2.14	33.6449	4.7	7.25	138	20	698	6.6	2.19	2561	5097	12.2	11940	11230	0	600	260000	84	64	0.41	358	11	70	690	251	2.8		yes	no	0.2
232	59.1841	fem	21.9076	no	no	no	yes	no	no	no	no	0.62	102.403	11	8	yes	yes	78	0.62	1.12	29.9065	3.6	7.47	137	22	589	7.5	2.54	1160	5616	10	365920	11490	50	192630	372000	41	41	0.3	329	8	260	1240	227	2.6		no	no	1.4
233	73.4949	masc	25.4327	yes	yes	no	no	no	no	yes	no	1.25	60.6146	12	8	no	yes	73	5.16	5.16	33.6449	5.3	7.24	131	16	526	8	2.03	4231	4231	13.1	10560	7930	10	1820	192000	90	43	0.52	367	13	475	1230	4464	3.4		yes	no	1
234	58.3874	masc	37.2245	no	yes	no	no	no	no	no	no	0.92	96.1898	4	4	no	no	75	0.92	0.92	10.7477	4.4	7.4	135	27	346	3.1	2.4	1097	71935	14.2	13310	7980	10	1060	264000	58	74	0.51	322	11	850	1350	75	4.2
235	61.922	fem	27.9155	no	no	no	no	no	no	no	no			5	5	no	no	130	0.88	0.88	13.0841	4.3	7.38	138	23	356	2.5	2.4	721	2324	14.2	5680	4180	0	990	188000	27	22	0.2	107	7	600	1340	279	3.2		yes	no	1.4
236	45.3771	masc	27.6361	yes	yes	no	no	no	no	no	no			6	2	no	no	120	12.4	12.4	90.6542	5.5	7.38	134	14	562	5.9	1.6	815	815	8.1	8130	6950	0	800	194000	30	12	0.2	126.6	6	250	150	767	3.3
237	83.7399	fem	25.0657	no	yes	no	no	no	no	no	no	0.76	77.3443	12	12	yes	yes	101	3.17	3.17	44.8598	4.5	7.16	140	29	632	6.3	2.1	3969	60281	13.4	11480	10720	110	330	110000	96	64	0.3	479	19	1020	830	3172	1.9		no	no	0.2
238	71.7864	masc	25.0399	no	no	no	no	no	no	no	no	0.8	94.1544	7	7	no	no	116	2.35	2.35	39.2523	3.5	7.38	146	23	348	4.9	2.4	21143	21143	12.4	6310	4970	90	780	148000	95	144	0.18	306	13	600	800	246	2.7
239	56.9062	masc	37.037	no	no	no	no	no	no	no	no			10	7	no	yes	142.667	1.07	3.8	63.0841	4	7.23	140	23	407	3.6	2.4	465	465	18.2	8950	7270	0	1040	168000	20	32	0.6	63	14	450	770	724			yes	no	0.48
240	70.3299	fem	25.0399	no	yes	no	yes	no	no	no	no	0.76	84.0715	15	12	yes	yes	150	1.2	1.83	51.4019	5.7	7.25	136	23	519	6.3	2.19	18325	18325	9.4	4790	1260	0	2270	141000	27	11	0.37	425	18	270	10	20	2.9		yes	no	0.25
241	75.5647	masc	20.202	no	yes	no	no	no	no	yes	no	1.54	46.5858	11	7	no	yes	237.5	5.2	5.2	75.2336	4.4	7.34	143	25	983	6	2.3	25456	25456	12.6	7130	6180	10	540	99000	668	1351	0.8	231	25	600	180	6497	2.6
242	65.8973	masc		yes	no	no	no	no	no	no	no			7	7	no	yes	140	0.62	0.91	19.1589	4.3	7.34	136	25	562	3.4	1.8	667	1561	12.1	8780	7360	60	900	342000	105	86	0.4	289	12	850	1110	61	2.3		no	no	0.2
243	51.8604	masc	25.3906	yes	yes	no	no	no	no	yes	no			12	11	yes	yes	187	1.55	1.55	19.1589	4.4	7.45	140	24	254	4.2	2.5	1526	2254	8.7	6140	5560	0	430	280000	22	13	0.2	72	9	2030	1080	198	2.1		no	no	0.5
244	73.9165	masc	25.6173	yes	yes	no	no	no	no	no	no			10	6	no	yes	260	2.22	2.22	26.1682	4.1	7.28	144	17	518	5.1	2.4	20139	20139	9.6	7660	6630	20	640	331000	18	13	0.2	447	7	80	1080	43			yes	no	1.4
245	68.5969	masc	23.2356	no	yes	no	no	no	yes	yes	no			11	11	yes	yes	166	3.29	3.29	107.009	5.7	7.27	149	22	532	8.4	3.2	124825	124825	16	14650	13640	0	470	226000	16	20	0.4	30	19	500	620	1026	3.1
246	72.3587	fem	24.9199	yes	yes	no	no	no	no	yes	no	1	59.7235	7	4	no	no	61.8947	1	1	11.215	3.4	7.45	134	25	936	4.5	1.96	31348	31348	11	9240	8330	0	760	218000	72	33	0.51	483	12	300	450	107	2.1		yes	no	0.7
247	59.7892	masc	29.6665	yes	yes	no	no	no	no	no	no	1.31	62.3969	10	7	no	yes	200	2.46	3.79	64.0187	4.5	7.18	144	23	926	4.5	2.9	84708	84708	12.2	7220	10830	30	810	143000	188	129	0.26	223	22	500	620	2352	3.2		yes	no	1.7
248	73.7632	masc	27.7551	yes	yes	no	no	no	no	yes	no			15	11	yes	yes	105	10.9	10.9	111.215	5.5	7.33	148	16	53	8.5	3.4	4438	13946	11.1	15070	13260	0	450	518000	62	53	0.4	396	17	3600	2250	497	2.4		yes	no	6
249	61.3224	masc	24.5089	yes	yes	no	no	no	yes	yes	no			12	12	yes	yes	111	1.09	1.09	27.1028	5	7.46	139	21.3	524	2.7	2.29	28503	28503	13.3	11050	9880	70	590	218000	80	91	1.42	306	16	1450	1000	147	2.9		yes	no	0.4
250	46.1081	masc	33.464	no	no	no	no	no	no	yes	no	0.65	117.606	5	5	no	no	75.1579	0.65	0.65	16.3551	4.4	7.39	137	20.7	288	3.9	1.89	1435	6491	14.7	7410	5540	0	1290	140000	23	17	0.23	221	11	2800	580	25
251	76.5448	masc	25.6055	yes	yes	no	yes	no	no	no	no	1.04	74.1637	9	9	yes	yes	310	1.57	1	16.8224	4.5	7.5	140	25	414		2.38	1473	1629	12.9	5710	2950	120	2120	211000	79	41	0.5	186	17	900	800	44	2.8
252	85.4702	fem	25.3906	yes	yes	no	no	no	no	no	no			13	12	yes	yes	111	1.38	1.38	11.6822	4.5	7.29	135	19	302	5.3	2	19614	19614	13.8	9630	8330	110	400	147000	23	33	0.25	91	19	1100	380	60	2.7				0.4
253	62.089	masc	23.8751	yes	yes	no	no	no	no	no	no	0.87	97.5061	9	6	yes	no	280	0.87	0.87	9.81308	3.7	7.37	136	26	571	3.3	2.03	1345	6044	14.8	4000	3290	0	430	187000	56	56	0.44	210	14	340	1250		2.6		yes	no	0.6
254	34.7844	masc	33.218	no	no	no	no	no	no	no	no			4	4	no	no	63.6842	1.05	1.05	16.3551	3.6	7.41	141	23	824	5	2.79	1693	107315	15.3	10040	7920	0	1580	205000	59	38	0.48	554	13	500	450	1808	2.8
255	73.7331	masc	25.9909	no	yes	no	no	no	no	no	no	1.31	57.2137	14	10	yes	yes	232	5.16	5.16	90.1869	6.1	7.25	136	17.7	510	5.5	2.53	4303	4528	12.5	23940	19630	240	1680	415000	68	34	0.45	214.7	10	580	530	77	2.1				0.7
257	78.3491	masc	25.5354	no	no	no	no	no	no	yes	no			12	9	no	no	134	0.76	0.72	14.486	3.3	7.46	139	21.1	687	2	2.07	4284	12002	12.8	14920	10640	0	720	42000	47	25	0.29	199	32	250	1250	107	3.5		yes	no	1.3
258	61.1554	fem	25.9645	yes	yes	no	yes	no	no	no	no	1.34	45.0692	6	3	no	no	144.444	4.75	3.69	25.7009	4.2	7.35	140	20.8	325	5	2.01	3583	3583	11.4	4550	7590	0	460	161000	18	15	0.32	96	4	1000	100	92			no	no
259	43.1047	fem	27.7551	no	no	no	no	no	no	no	no	0.76	99.5827	4	4	no	yes	88.375	0.76	0.76	9.34579	4.1	7.45	143	21.3	306	2.7	2.22	681	15028	13.1	15960	14260	0	1180	349000	18	22	0.38	109.9	32	730	3350	29			yes	no	1.2
260	41.4319	masc	24.7676	no	no	no	no	no	no	no	no	1.14	82.6391	8	8	no	yes	77	2.4	2.4	21.028	4.5	7.23	146	30.7	941	5.1	2.49	20633	20633	11.1	9190	8370	0	740	259000	53	36	1.16	438.4	8	1000	350		2.7		no	no	0.2
261	60.1807	masc	30.8642	yes	yes	no	no	yes	no	no	no	1.81	42.2296	9	6	no	no	476.19	2.54	2.54	81.7757	4.7	7.52	133	23.1	254	1.8	2.27	5485	5485	7.2	2460	1730	9	440	64000	57	28	2.15	33.8	20	200	430	134	3.8		yes	no	1.3
262	33.6044	masc	24.093	no	no	no	no	no	no	no	no	0.76	121.255	5	5	no	no	94.6667	1.11	1.11	13.0841	4	7.43	137	20.8	279	2.8	1.79	1582	6610	14.8	7080	6440	0	420	104000	37	80	0.64	364.7	6	700	1730	55	1.9		yes	no	0.3
263	32.2793	masc	21.9136	no	yes	no	no	no	no	no	no	1	102.375	7	7	no	yes	173	1	1	18.6916	4.9	7.35	135	23.4	649	2.6	2.14	5666	5666	15.6	9680	6780	100	1740	195000	59	42	0.57	338	12	1500	1040	94	2.7		yes	no	1
264	58.256	masc	27.3356	no	yes	no	no	no	no	no	no			9	6	no	no	122	0.71	0.71	11.6822	3.9	7.39	141	26.1	408	4.9	2.22	1054	1772	14.2	6120	5270	0	640	177000	51	36	0.71	222.2	29	300	280		2.9		yes	no	0.8
265	79.6085	fem	28.125	no	yes	no	no	no	no	yes	no	1.35	39.8256	11	7	no	yes	118	5.64	5.64	141.121	5.6	7.15	141	16.8	545	9.6	3	112395	112395	10.8	21960	19450	120	1450	269000	44	18	0.19		9	3300	990	872	2.8		yes	no	0.8
266	51.948	masc	25	yes	yes	no	no	no	no	no	no	1.09	81.6875	16	12	yes	yes	64	2.25	2.25	28.0374	4.4	7.16	141	28.9	503	2.3	2.7	1346	1767	13.2	13670	10930	280	1760	285000	44	29	0.63	327.8	7	0	1740	863	2.7		yes	no
267	53.7796	masc	21.9713	no	no	no	no	no	no	no	no	0.94	96.4643	6	6	no	yes	247.143	0.94	0.94	20.5607	4	7.37	137	18.9	414	3.9	2.43	47670	47670	13.8	16320	14300	0	930	226000	38	28	0.16	349.5	16	950	2060	142			yes	no	0.6
268	55.3183	masc	45.2844	no	no	no	no	no	no	no	no			11	7	no	no	107	1.1	1.1	13.5514	4.2	7.44	142	23.5	638	3.5	1.86	859	5382	14.1	4930	4460	0	360	114000	96	52	0.89	242	14	50	200	227	2.8		no	no	0.6
269	64.2409	masc	26.2188	yes	yes	no	no	no	no	no	no			12	11	yes	yes	106	0.76	1.28	42.5234	4.2	7.4	145	34	405		2.38	5838	5838	12.7	14580	13250	0	450	241000	25	29	0.33	71	25	1900	730	936	2.8				0.05
270	76.8487	masc	25.4581	no	yes	no	no	no	no	no	no			7	7	no	yes	166	2.4	2.4	25.7009	5.2	7.29	140	22	494	6.8	1.72	14634	79934	12.2	8520	7700	20	560	241000	33	20	1	408	18	1300	40	67			yes	no	1.3
271	57.4839	fem	38.8724	yes	yes	no	no	no	no	no	no			9	5	no	no	97.625	5.75	5.75	74.7664	4.5	7.18	139	17		7.6	2.22			10.5	6210	5360	0	540	277000				85	6	250	420	213	2
272	60.6845	masc		no	no	no	no	no	no	no	no	1.63	47.7359	7	4	no	no	72.9474	4.08	4.08	141.121	4.6	7.36	140	14	426	6.8	3.14	6754	15107	15.6	7470	6970	0	330	334000	41	23	0.55	179	13	1200	1260	38	3.3		yes	no	0.5
273	82.9815	fem		yes	yes	no	no	no	no	yes	no			13	9	yes	yes	80	6.88	6.88	89.2523	6.7	7.11	135	20	766	8.5	2.17	6875	76208	10.6	14850	14110	0	590	174000	50	31	0.17	364	22	50	340	2175	1.9		yes	no	0.9
274	59.3977	fem	24.7409	no	no	no	no	no	no	no	no	1.02	63.2168	13	13	yes	yes	60	2.33	2.33	46.729	4	7.19	135	18.9	897	5.2	1.91			10.5	7510	7010	0	360	119000	56	26	0.58	333.5	11	1000	390	87			yes	no	1.5
275	68.1533	masc	25.8546	yes	yes	no	no	no	no	yes	no	0.97	84.9514	2	2	no	no	112	0.97	0.97	16.8224	3.5	7.5	137	26	598	5.8	2.8	519	689	15	7560	5950	10	1240	213000	57	45	0.6	110	16	600	700		3.4		yes	no	0.5
276	52.1259	fem	22.0741	yes	yes	no	no	no	no	no	no	1.19	54.9715	11	8	yes	no	72.125	1.31	1.31	18.2243	4.6	7.3	140	24.2	505	5.8	1.92	737	737	11.7	7780	5900	20	1560	182000	70	32	0.22	188	7	230	440				yes	no	0.6
277	49.6838	masc	23.7954	yes	yes	no	no	no	no	no	no	1.4	61.3521	17	13	yes	yes	136.833	8.71	8.71	121.028	7.9	7.27	137	16.8	416	9.5	2.61	128119	128119	12.3	32610	28310	190	2350	355000	162	64	2.43		11	200	840	239	2.6		yes	no	1.5
278	69.3799	masc	25.5036	no	yes	no	no	no	no	no	no	1.1	72.4958	8	8	no	yes	92	2.2	2.2	53.271	3.8	7.43	146	23.8	549	3.4	2.32	24610	24610	14.2	14290	13060	10	670	201000	73	67	0.62	69	18	860	1450	2271	2.9		no	no	0.9
279	45.0459	fem	24.977	no	yes	no	no	no	no	no	no	0.62	111.815	7	7	no	yes	107	0.62	0.62	7.00935	3.1	7.45	137	21.2	465	4.3	2.27	1835	65626	12.4	6190	4520	10	1390	190000	29	21	0.7	85	8	1150	750	332	3.8		yes	no	3.1
280	50.5161	masc	30.1038	no	yes	no	no	no	no	no	no	1.15	77.2854	9	8	no	yes	128	1.69	1.69	40.6542	4.3	7.27	148	26	547	4.3	2.79	6234	47157	13	4480	3770	10	460	140000	72	32	0.89	206	11	1550	1010	858	3.2		no	no	1.2
281	33.6728	masc	31.7083	no	no	no	no	no	no	no	no	1.43	66.0732	8	8	no	yes	83	2.93	2.93	28.972	5.9	7.04	142	25	780	5.8	2.21	4829	4840	12.7	15530	12810	1330	690	397000	93	38	0.54	331	10	850	1330	6335	3.2		no	no	0.1
282	29.2266	fem	22.4913	no	no	no	no	no	no	no	no	0.65	121.979	14	11	yes	yes	130	4.59	4.59	52.8037	5.2	7.16	141	23	842	2.7	2.71	1606	1606	13.7	13850	11890	390	830	234000	134	57	0.78	418	5	400	2690	10668	3.7		no	no	0.3
283	81.2348	masc	26.079	yes	yes	yes	no	no	no	yes	no			12	9	no	yes	87	2.91	2.91	60.2804	4.9	7.18	145	24		4.8	2.33	4282	4248	11.8	5560	6040	190	410	128000	28	20	0.28	216	8	400	280						0.4
284	28.3532	masc	21.9136	no	no	no	yes	no	no	no	no			6	6	no	no	314	0.46	0.45	8.41121	3.8	7.47	135	25	528	3.5	1.88	26150	26150	6.6	2140	1720	30	210	47000	203	131	2.55	23	18	1350	250	19	2		no	no	1.8
285	60.7036	masc	28.0864	no	yes	no	no	no	no	no	no			15	12	yes	yes	65	2.54	2.54	37.3832	5	7.26	139	26.2	514	8.3	2.41	2088	2088	11.4	9280	8190	20	670	205000	77	40	0.72	235.6	16	400	620
286	61.7988	masc	33.2031	no	yes	no	no	no	no	no	no	0.72	103.428	4	4	no	no	62.2105	0.72	0.72	14.0187	4.5	7.44	135	23.6	405	2.6	2.04	943	50843	12.8	8240	5990	160	1470	388000	38	39	0.18	244.5	14	1080	1790	154	2.8		no	no	0.3
287	64.0794	masc	25.2595	no	yes	no	no	no	no	yes	no	1.04	80.142	8	8	no	yes	114	0.8	0.8	13.0841	3.6	7.37	141	24.2	395	2.6	2.09	1404	128000	13.7	10490	4030	80	1810	199000	30	21	1.21	211	14	1500	660		2.4
288	34.3655	masc	25.8806	no	yes	no	no	no	no	yes	no			6	2	no	no	207.5	5.89	5.89	73.3645	4.8	7.28	135	22.3	1304	6.4	2.02	1351	43808	17.4	11590	8570	0	2010	151000	57	21	0.35	61.4	27	200	0	134	2.8
289	57.5825	masc	23.1834	no	no	no	no	yes	no	no	no			9	5	no	no	336.667	1.13	2.54	34.1121	4	7.33	142	17.2	391	1.7	1.46	25199	25199	11.9	1680	1040	40	530	41000	293	77	0.73	95.4	11	100	320		2.8
290	66.0561	fem	28.3987	no	yes	no	no	no	yes	no	no			11	8	no	yes	73	0.74	0.74	13.0841	3.6	7.47	134	25.6	750		2.3	840	840	13.3	6780	5650	0	800	231000	51	53		226.8	11	400	710				no	no	0.3
291	65.7632	masc	30.3503	yes	yes	no	no	no	no	no	no	1.35	57.9899	4	4	no	no	85.875	2.59	2.59	33.1776	5.1	7.33	129	25.4	395	2.2	2.1	320	5404	13.2	8220	6570	0	1210	176000	43	39	0.33	91.9	12	1150	730	222	3.5		yes	no
292	74.9268	fem	28.0618	yes	yes	no	no	no	yes	no	no			14	10	yes	yes	291	7.63	7.63	84.5794	4.8	7.16	130	20.4	436	6.5	2.27	14685	14685	9.6	10310	8810	300	1090	195000	207	309	0.45	90.4	11	210	3920	497	1.9		yes	no	0.2
293	72.0246	masc	24.4975	no	yes	no	no	no	no	no	no			11	11	yes	yes	126	3.28	3.28	54.6729	5.5	7.29	140	20.9	536	6.1	2.49	21669	22018	12.7	12220	11170	0	350	213000	45	46	0.46	156	21	900	550		2.7		no	no
294	49.1718	masc	32.41	yes	yes	no	no	no	yes	no	no	0.83	107.175	4	4	no	no	80.375	1.13	1.13	17.2897	4.6	7.37	140	27.7	495		1.53	4035	4035	9.6	6230	5810	10	240	197000	26	19	0.81	353.2	14	1375	580	39	3.1		yes	no	0.2
295	60.1697	masc	25.1024	no	no	no	no	no	no	no	no			16	12	yes	yes	132	10.51	10.51	132.243	6.7	7.16	143	23	694	12.8	3.06	40469	40469	11.3	15980	15060	0	140	120000	24	22	0.52		12	600	0	593	2.8		no	no
296	74.538	masc	28.0557	yes	yes	no	no	no	no	no	no			17	13	yes	yes	87.5	2.87	2.87	32.7103	4.3	7.25	135	21.3	794	6.5	1.86	564	564	13.8	14000	12420	0	680	141000	60	39	0.19	369.1	28	130	0	409	2.8		no	no	0.2
297	54.4011	masc	21.9136	no	no	no	no	no	no	no	no			16	13	yes	yes	132	4.47	4.47	72.4299	4.2	7.28	145	17.6	791	4.9	2.22	35090	35090	13.1	15390	14810	0	150	79000	133	68	0.87		24	1300	0	5271	2.8		yes	no	0.1
298	57.4374	masc	24.858	yes	yes	no	no	no	yes	no	no	1.05	82.5683	5	4	no	no	96.25	1.49	1.49	36.4486	4	7.48	144	22	436	2.3	2.13	776	7560	12.7	15870	13920	10	1530	199000	41	54	0.66	160.9	19	500	5480	34	2.8		yes	no	15.6
299	75.0062	masc	24.6097	no	no	no	no	no	no	no	no	1.05	74.0219	10	7	no	yes	173	1.05	1.05	31.3084	4.3	7.45	139	24.5	770	4.3	2.17	15915	15915	14.9	7570	6810	0	530	156000	70	38	0.36		11	400	0	99	3.1		yes	no
300	36.9309	fem	25.0399	no	yes	no	no	yes	no	no	no	1.09	67.1312	11	11	yes	yes	111	1.09	1.09	12.1495	5	7.26	150	21.9	402	3.4	2.64	24349	24349	9.4	8880	7680	90	1020	320000	43	28	0.38	265.7	10	3050	2290	228	3.5		no	no	0.4
301	59.0965	fem	30.0781	yes	yes	no	no	no	no	no	no	0.89	74.5931	12	12	yes	yes	94	2.44	2.44	44.3925	4.9	7.25	137	21.7	480	4.8	1.92	2517	4258	11	23150	21290	20	1090	323000	27	15	0.24	305	12	1170	730	765	3.3		yes	no	0.4
302	72.104	masc	31.25	no	no	no	no	no	no	no	no			12	12	yes	yes	74	2.4	2.4	41.5888	4.5	7.32	142	21	612	3.3	2.85	1005	13747	13.3	6960	6220	0	340	212000	85	55	0.13	151.8	21	500	220	413	3		yes	no	0.5
303	64.6872	masc	28.089	yes	no	no	no	no	no	no	no			12	8	no	yes	70	0.75	0.75	16.8224	4.2	7.46	134	23.8		2.3	2.02	1489	58329	14.9	15050	12490	0	1480	322000	15	24	0.53	190.5	18	75	0	41	3.1		yes	no	1.7
304	69.2813	masc	23.3355	no	no	no	no	no	no	yes	no			7	4	no	no	71.2632	0.88	0.88	22.4299	4.6	7.44	141	25.2	320	3.2	1.99	88868	88868	15.1	7430	6600	0	420	368000	36	39	0.25	420.1	13	420	0	274	2.1		yes	no	0.9
305	64.3778	fem	19.1111	no	no	no	no	no	yes	yes	no	1.02	61.2888	12	11	yes	yes	111	1.25	1.25	23.3645	3.4	7.38	145	22.8	720	2.4	2.04	601	13067	11.4	7540	6510	0	670	106000	99	27	0.13	39.7	9	1040	2310	1042	2.8		no	no	0.5
306	31.4251	masc	27.7778	no	no	no	no	no	no	no	no	0.82	120.121	6	6	no	yes	94	0.96	0.96	24.2991	4.9	7.3	143	26.8	858	2.8	2.68	16256	16256	14.2	7660	6300	0	760	305000	208	470	0.77	141.8	13	1100	0	1723	3.4		no	no	0.2
307	53.2841	masc	23.3747	yes	yes	no	no	no	no	no	no	0.87	102.995	3	3	no	no	120	0.87	0.87	18.2243	4.1	7.41	139	25.8	326	2.1	2.11	1701	13042	14.5	6060	5220	0	520	135000	27	58	0.29	220.1	6	1350	1580	44	2.6		no	no	0.3
308	53.7413	masc	29.2969	no	yes	no	no	no	no	yes	no			7	7	no	yes	161	1.14	1.14	16.8224	4.1	7.43	140	23.9	340	3.7	1.97	335	2119	13.8	7080	4780	0	1620	157000	41	29	0.42	206.5	11	2050	1680	313			yes	no	1.2
309	33.6427	fem	29.0318	no	no	no	no	no	yes	no	no			7	4	no	no	84	0.55	0.55	7.47664	3.9	7.41	138	23.6	751	4.9	1.82	1624	112673	10.9	5450	4160	10	1100	287000	55	42	0.19	281.1	8	450	3530	64	2.3
310	76.7529	masc	22.4913	no	no	no	no	no	no	no	no			7	4	no	no	63.1579	0.92	0.92	16.3551	3.8	7.42	141	25.8	366	5.7	1.84	92523	92523	10	15780	14050	30	1100	303000	44	68	0.56	220.9	12	385	720	23	2.7		yes	no	0.3
311	62.6229	masc	25.4694	no	yes	no	no	no	no	no	no	1.11	74.7906	5	4	no	no	91.625	1.23	1.23	14.9533	4.2	7.43	135	25.1	1173	4.2	1.88	1074	45168	13.6	9700	7850	0	470	206000	100	62	1.06	266.1	30	1050	1280	2269	3
312	41.3662	fem	49.5317	no	yes	no	no	no	no	no	yes	0.68	111.885	11	8	no	yes	90	0.68	0.68	8.41121	4	7.41	144	19.8	326	3.9	1.95	3320	3320	12	10730	8990	10	1230	220000	17	15	0.23	180.7	8	280	380		3.9				0.4
313	61.6454	masc	25.4028	no	yes	no	no	no	no	no	no	0.53	113.562	14	11	yes	yes	155	3.15	3.15	61.215	4.4	7.27	142	22.4	1871	4.3	2.79	1871	2118	11.9	13970	11420	100	710	295000	53	38	0.15	167	11	400	1700	444	2		yes	no	0.3
314	41.3689	masc	24.5089	yes	yes	no	no	yes	yes	yes	no	1.57	56.3069	17	13	yes	yes	87	1.57	1.57	24.7664	5.9	7.12	138	16.9	1103	3.3	2.06	20621	20621	12.6	10160	9560	0	430	186000	74	22	1.34	100.8	11	100	540		2.2
315	53.4073	masc	21.2245	yes	yes	no	no	no	no	yes	no	1.24	69.3458	5	4	no	no	59.6842	1.52	1.52	36.4486	4.2	7.39	146	18.5	394	2.3	2.04	942	5273	11.8	14310	11930	10	1950	332000	32	23	0.19	273.4	12	1630	1650	56	3.3		no	no	0.4
316	67.1759	masc	27.3438	no	yes	no	no	no	no	no	no			4	4	no	no	90	0.76	0.76	18.6916	4.8	7.44	138	24.5	481	6.1	1.9	1635	1643	14.2	6650	5790	0	470	235000	70	42	0.35	157.6	25	1100	530	164	1.8
317	89.525	fem	25.5296	no	yes	no	no	no	no	no	no			16	12	yes	yes	90	2.61	2.61	29.4393	5.4	7.11	136	21.9	542	6.2	2	4365	7603	12.5	18310	16470	180	550	315000	55	24	0.64	301	22	0	320	584	2.5
318	61.8261	fem		yes	yes	no	no	no	no	yes	no			16	12	yes	yes	73	5.38	5.38	100.467	4.4	7.32	139	21.8	676	3.3	1.91	1510	11920	9.1	6380	5550	10	680	197000	35	18	0.18	47.4	16	350	950	88	2.5
319	64.7529	fem	17.5697	no	yes	no	no	no	no	no	no			5	2	no	no	154	0.6	0.6	7.47664	3.5	7.41	139	32.6	424	3.6	2.03	632	12489	12.9	8470	7900	0	320	347000	48	36	0.19	93.4	17	200	850	70	2.6		yes	no	0.3
320	71.8741	masc	25.2595	no	no	no	no	no	no	no	no			11	7	no	yes	120	8.6	8.6	133.645	4.2	7.29	140	18.9	451	9.7	2.84	5252	14230	11.3	18050	17140	0	540	230000	22	23	0.26	119.8	12	800	1360	163	2.1
321	52.1396	fem	22.5827	no	yes	no	no	no	no	no	no			15	12	yes	yes	70	3.77	3.77	59.8131	4.9	7.15	145	20.5	741	7.8	2.35	130051	130051	9.7	11330	10330	20	710	267000	45	12	0.39	688.5	15	420	210	666	2.2		yes	no	0.5
322	59.7043	masc	24.8981	no	yes	no	no	no	no	no	no			15	11	yes	yes	124	10.92	10.92	73.8318	5.5	7.19	147	27.2	703	9.2	2.73	12301	12301	12.3	15190	13590	10	750	238000	90	35	0.29	331.2	17	250	290	6651	2.6
323	43.488	masc	31.8481	no	yes	no	no	no	no	no	no			6	6	no	no	95.5789	0.99	0.99	26.6355	4.5	7.3	135	30.8	263	3.4	1.4	568	56331	19.5	8520	6490	10	1470	92000	25	16	0.54	184.9	10	1020	40	33	2.5
324	46.0096	masc	21.9076	no	no	no	yes	no	no	no	no	1.32	67.3625	5	4	no	yes	451	5.29	1.52	21.9626	4.7	7.44	139	24.8	416	3.2	2.34	679	22507	11.1	13230	10150	60	570	212000	85	356	1.1	336.1	8	1500	1560	66	4		no	no	0.2
325	73.9439	fem	25.4375	yes	yes	no	no	no	no	no	no	1.39	39.8333	15	11	yes	yes	108	2.5	2.5	38.3178	4.8	7.31	140	22.5	636	5.8	1.84	16653	18688	11.4	18300	17190	0	370	314000	104	33	0.16	123.1	9	110	1080	502			no	no	0.3
326	59.614	masc	21.6311	no	yes	no	no	no	no	no	no			11	7	no	yes	107	6.25	6.25	64.0187	6.3	7.26	133	21.5	674	5.2	2.14	3302	15643	12.1	16370	14950	0	1100	350000	183	42	0.78	367.2	14	220	3680	8464	2.7		yes	no	3.4
327	67.3429	masc	25.8645	yes	yes	no	no	no	no	no	no			8	8	yes	yes	192.25	1.14	1.14	9.81308	3.1	7.38	141	22.8	759	2.6	1.96	1154	3841	13.6	11090	9220	0	1680	220000	55	33	0.45	225.4	11	1175	2650	591	1.8		no	no	0.4
328	62.8337	masc	25.8645	yes	yes	no	no	no	no	no	no	1.37	58.023	10	7	no	yes	106	3.9	3.9	41.1215	6.7	7.18	139	23.1	781		2.62	14019	14019	13.9	10910	9510	0	670	185000	59	68	0.7	179.6	15	375	550	302	3.3		no	no	0.2
329	59.0472	masc	22.1526	yes	no	no	no	no	no	no	no			10	7	no	yes	148	2.98	2.98	31.7757	5.1	7.17	131	12.6	568	6.6	2.41	2111	2111	13.8	15540	14600	0	310	349000	35	14	0.28	417.4	24	250	330	681	2.8		yes	no	0.9
330	54.6585	masc	24.6914	no	no	no	no	no	no	no	no			17	14	yes	yes	77	3.55	3.55	37.8505	5.3	7.21	137	20.4	607		1.91	15159	15159	12.3	8780	7200	0	1320	314000			2.04	434	12	2500	2100	609	2.8
331	62.2669	masc	24.9135	yes	yes	yes	no	no	no	yes	no			7	6	no	yes	223	1.34	1.34	37.3832	5.7	7.31	148	20.1	367	3.7	2.61	3138	3138	10	7760	5800	1080	390	330000	71	63	0.05	183.6	6	2100	1080	1917			no	no	6
332	61.5661	fem	22.0604	yes	yes	no	no	no	yes	yes	no	1.19	51.837	12	12	yes	yes	97	1.19	1.19	31.3084	4.5	7.2	140	17.3	2033	3.9	1.97	7215	7215	11.4	7860	11360	0	730	239000	458	274	0.57	297.8	18	700	580	244	2.9
333	62.8392	fem	25.204	no	no	no	no	yes	yes	no	no	0.9	71.9062	14	13	yes	yes	153	1.27	1.27	27.1028	4.9	7.24	133	16.7	450	3.6	1.86	1620	1620	13.7	13900	10620	20	1510	120000	66	49	5.44	175.7	14	800	490	116	2.6		no	no	0.5
334	59.1704	masc	24.8163	no	yes	no	no	no	no	no	no	1.34	60.9584	13	13	yes	yes	160	1.62	2.36	41.1215	4.8	7.16	144	24.9	301	5.9	2.61	1588	4039	10.2	93220	25470	0	66520	548000	44	66	3.64	329.2	8	570	930		2.2		no	no	2.1
335	70.4887	masc	22.0386	yes	yes	no	no	no	no	yes	no			8	8	no	yes	62	1.04	1.04	18.6916	3.8	7.46	139	25.2	501	2.5	1.74	400	4972	11.8	3420	2660	0	590	238000	73	24	0.16	276.2	18	1500	60	138	2.6
337	82.4613	masc	25.3906	yes	yes	no	no	no	yes	yes	no			10	7	no	no	365.238	1.55	2.88	103.738	4.6	7.43	135	14.5	963	4.6	2.96	74040	105817	19	7440	6500	0	3900	33000	86	65	2.15	79	43	240	160	1514	3.4
338	43.4689	masc	43.2395	yes	yes	no	no	no	yes	no	no	0.92	105.542	12	12	yes	no	64.625	0.92	0.92	15.8879	3.6	7.44	145	26.9	668	1.4	2.17	1617	130177	12.3	6820	5780	0	840	14000	29	19	0.31	394.1	11	1500	240	221	3.8
339	60.6735	masc	23.8751	yes	yes	no	no	no	no	no	no			11	8	no	yes	123	4.43	4.11	106.542	6	7.25	135	25	876	2.7	3.66	97325	97325	11.7	7230	6790	30	330	129000	74	63	0.12	163.3	15	650	990	1148	2.5				1.1
340	56.7611	masc	28.5156	no	yes	no	no	no	no	no	no	0.93	95.9152	6	5	no	no	113.333	1.73	1.36	25.7009	3.4	7.47	147	23.2	512	2.7	1.43	912	5872	14.1	7030	4320	0	750	201000	64	57	7.44	363.1	20	1000	750	192	2.7		no	no	0.2
341	55.0527	fem	24.6548	no	yes	no	no	no	no	no	no			6	6	yes	no	107	0.77	0.77	14.0187	4.3	7.3	139	17.6	511	3.9	1.83	4368	17702	12	20190	19580	0	400	237000	133	107	0.4	350	13	800	460	1805	3.2		no	no	0.3
342	56.4682	fem	27.6817	no	yes	no	no	no	no	no	no			11	11	yes	yes	157	0.76	0.76	14.486	4	7.43	145	19		5.3	1.86	4870	128000	12.2	10820	8760	20	1620	240000	47	25	0.61	139.8	14	1125	610				no	no	0.6
343	72.4408	fem	28.9811	yes	yes	no	no	no	no	yes	no			6	5	no	no	98.125	1.1	1.65	35.0467	4.2	7.47	137	25.7	454	3.6	1.8	493	1982	12.7	6170	4940	0	680	126000	33	21	0.27	114.7	24	1200	250	790	3		no	no	1.31
344	62.4175	fem	26.2227	no	no	no	no	yes	no	no	no	0.62	100.365	17	13	yes	yes	174	0.68	0.86	14.0187	3.4	7.29	128	24.2	173	3	1.53	38406	38406	10.6	15510	11840	100	1360	127000	29	14	1.93	112.6	10	150	270	28	2.3		no	no	0.1
345	65.1499	fem	28.0689	no	no	no	yes	no	no	no	no			10	10	yes	yes	310	2.89	3.05	35.514	2.9	7.37	145	19.5	236	4.1	1.9	4657	15680	6.4	6240	5140	240	460	36000	30	15	0.2	152.5	20	750	3670	699	3.1
346	62.4066	masc	27.6095	yes	no	no	no	no	no	no	no			14	14	yes	yes	102	2.48	2.48	28.0374	5.3	7.25	138	26.5	624	4.6	2.04	3501	3501	14.7	5810	3910	10	1290	118000	183	83	2.4	205.6	25	1400	110	264
347	29.2019	masc	21.9138	no	no	no	no	no	no	no	no	1.3	76.168	11	8	no	yes	92	3.95	4.83	75.7009	6.1	7.3	143	23	650	11.1	2.34	12391	12391	7.9	13300	12070	10	460	317000	249	148	0.55	233	13	1000	710	9823	2.6		yes	no	0.2
348	75.2608	fem	22.2222	no	yes	no	no	no	no	yes	no	1.05	55.3196	14	10	yes	yes	131	3.9	3.9	31.3084	5.5	7.15	145	9		3	1.83	28719	28719	12.3	13730	11590	100	1490	185000	615	164	1.8	251		0	100	7613
349	69.3279	masc	23.6614	yes	yes	no	no	no	yes	no	no			14	10	yes	yes	230	5.9	5.9	53.271	5.7	7.28	141	24	257	5.2	2.35	6847	16818	11.6	10890	9440	20	460	252000	85	35	0.3	201.3	13	100	390	4525	2.8		no	no	0.3
350	75.5209	fem	22.8928	yes	yes	no	no	no	no	yes	no			11	8	no	yes	182	1.77	2.95	60.2804	3.9	7.37	147	26.1	406	3.3	2.39	6087	15141	12.2	4670	3280	0	340	112000	64	57	0.26	107	24	460	120	58	3.1
351	41.3087	masc	22.0581	no	no	no	no	no	no	no	no	1.31	69.9969	10	9	no	yes	52	1.66	1.66	42.9907	4	7.17	143	23.6	898	3.3	2.6			13.2	7240	7090	0	70	241000	161	78	1.2	351.4	16	850	780	6127	2.8
352	49.5661	fem	21.6713	no	no	no	no	no	no	no	no	0.94	74.1233	11	8	no	yes	97	1.07	1.07	13.5514	4	7.36	137	25.3	483	2.8	1.78	4497	4497	12.7	22220	20350	220	950	488000	23	24	0.45	433.7	42	400	1930	14	3.3		yes	no	2
353	71.1157	fem	26.5643	yes	yes	no	no	no	no	no	no	1.28	44.7559	5	4	no	no	62.8421	1.28	1.28	28.0374	4.4	7.4	136	24.2	384	4	2.29	792	792	11.3	6840	4810	0	1490	230000	42	38	0.61	269.9	11	550	40	81	3.1
354	60.6598	masc	24.6914	yes	yes	no	no	no	no	yes	no	1.05	80.93	7	7	no	yes	126	1.1	1.1	14.486	4.1	7.42	138	23.9	343	3	2.06	406	406	14.3	5900	4390	110	1050	281000	30	35	0.31	193.1	11	1200	560	26			no	no	0.05
355	78.5955	masc	25.5588	yes	no	no	no	no	no	no	no			11	7	no	yes	104	3.59	3.59	26.6355	5	7.1	143	19.3	967	5.6	2.53	24642	24642	13.7	10790	9730	20	670	236000	184	87	0.22	304.5	22	150	210	19482	2.8
356	72.5092	masc	27.9155	yes	yes	no	no	no	no	no	no	0.8	93.7321	15	11	yes	yes	188	5.28	5.28	99.0654	5.7	7.21	130	19.5	518	8.2	2.92	898	5711	15	9980	8880	0	670	224000	60	45	0.28	131.6	32	1400	200	644	2.3		yes	no	0.2
357	47.9699	masc	28.7274	yes	yes	no	no	no	yes	yes	no			12	12	yes	yes	81	0.89	0.89	15.8879	4.3	7.39	142	30	600	3.6	2.32	1382	1382	11.5	9090	7960	0	700	221000	63	89	0.23	123.8	8	1600	140	275	3.3
358	58.2396	fem	24.7475	yes	yes	no	no	no	no	no	no			8	4	no	no	93.1667	1.41	1.41	14.486	3.8	7.37	134	28.5	294	4.2	2.07	537	537	13.6	8630	6890	0	1190	165000	29	28	0.44	236.7	20	150	120	192	3.3
359	69.8563	masc	25.3906	no	yes	no	no	no	yes	no	no	0.95	86.1844	9	5	no	no	68.2105	5.04	5.04	120.093	3.6	7.42	166	21.7	437	8.2	3.21	7086	7086	13.7	13690	12160	10	500	570000	42	64	0.57	188.7	34	170	570	1430	2.4		no	no	1.4
360	72.8159	fem	30.1038	no	yes	no	no	no	no	no	no	0.9	67.5802	3	2	no	no	191	1.84	1.28	28.0374	4	7.44	137	21.7	337	3.3	1.8	581	2361	9.5	5450	4770	0	540	169000	38	18	0.17	250.7	9	850	260	186			no	no	0.1
362	74.59	masc	25.0135	yes	yes	no	no	no	no	yes	no			4	4	no	no	226.667	2.56	2.56	50	3.7	7.37	137	18.1	6000	3.8	2.04	20289	20289	8.9	14710	11620	330	1540	406000	154	142	0.37	199.3	17	950	330	507	2.5		yes	no	2.5
363	36.0986	masc	66.1157	yes	yes	no	no	no	no	no	no			14	11	yes	yes	60	3.59	3.59	46.2617	6	7.22	135	25.4	689	5.8	2.56	3937	13399	13.1	9630	8270	50	970	247000	236	54	0.52	331.1	17	200	250	17889	2.2		yes	no	2.4
364	61.3717	masc	27.7551	yes	yes	no	yes	no	no	no	no	1.16	71.4932	17	14	yes	yes	85	1.93	1.93	32.7103	5.2	7.32	130	21.7	402	5.3	1.56	1856	1856	8.7	3120	1400	0	900	71000	52	30	0.62	148.9	8	250	0	49	3		no	no	0.3
365	70.7324	masc	25.4581	no	no	yes	no	no	no	no	no			12	12	yes	yes	78	3	3	35.0467	6	7.03	131	23.4	723	6.4	2.83	109953	109953	10.3	14190	12060	0	1700	187000	100	35	1.1	390.7	15	1450	1360	5866	2.7		no	no	0.3
366	86.6229	masc	28.578	no	yes	no	no	no	yes	yes	no			13	12	yes	yes	172	1.8	1.8	37.3832	4	7.19	138	22.7	383	8.5	2.36	19463	19463	9.7	19140	16230	560	560	482000	23	37	1.51	319.9	27	1300	560	39	2.2			no
367	64.1259	fem	23.7954	yes	yes	no	no	no	no	no	no			11	7	no	yes	140	6.98	6.98	99.0654	4.8	7.24	144	25.2	577	6.7	2.38	119160	119160	10.2	10330	8160	180	570	169000	47	18	0.24	412	26	250	1640	1156	2.3		yes	no	2
368	58.2697	fem	21.6713	no	yes	no	no	no	no	no	no			8	8	yes	no	91.2632	0.51	0.51	10.2804	3	7.51	147	40.3	638	1.1	1.97	1216	5016	12.3	8580	6840	0	1300	291000	34	24	0.31	39.8	18	750	910	53	2.5
369	62.3518	masc	44.4444	no	no	no	no	no	no	no	no	1.47	53.4793	16	13	yes	yes	73	1.47	1.47	20.5607	3.6	7.31	145	23	563	4.2	2.01	2021	4017	14.6	7850	6390	30	1060	158000	45	20	1.22	202.2	12	300	1730	447	3.1		yes	no	0.05
370	60.8652	fem	24.8358	no	yes	no	yes	no	no	no	no	0.73	93.584	6	6	no	yes	290	1.22	0.73	10.7477	4.1	7.43	136	25.8	434	3.7	1.93	561	1346	13.3	19630	16490	0	1180	184000	105	71	0.3	75.1	8	720	580	198	3.5
371	72.063	masc	25.0657	no	yes	no	no	no	no	yes	no			11	11	yes	yes	280	2.86	2.86	88.3178	4	7.3	135	17.1	566	2	2.71	6106	6106	10.6	3700	2660	0	890	111000	64	19	0.22	35.1	7	850	270				yes	yes	0.7
372	86.2998	fem	25.3333	no	yes	no	no	no	no	yes	no	1.18	44.8985	11	11	yes	yes	171	2.24	3.34	35.9813	4.3	7.32	142	18.2	242	4.5	2.09	7191	7399	12.5	18290	14130	20	2230	421000	12	9	0.38	209	15	500	930	51			no	yes	0.4
373	58.7953	masc	32.6294	yes	yes	no	no	no	no	yes	no	0.74	104.509	7	7	no	no	68.5	0.74	0.74	9.34579	3.8	7.46	139	22.4	336	3.6	1.84	1278	8811	12.5	5410	4230	130	720	63000	61	58	1.76	110.5	17	1700	350	103	3.5		yes	no	0.2
374	71.206	fem	24.2215	yes	yes	no	yes	no	no	no	no			12	12	yes	yes	83	1.18	1.18	28.0374	3.6	7.36	140	24.7	524	3	1.62	13968	13968	12.2	16180	13960	80	1560	254000	118	55	0.66	167.8	12	750	430	246	2.5		yes	no	0.2
375	85.3607	masc	25.3086	yes	yes	yes	no	no	no	no	no	1.45	47.117	7	7	no	yes	144	2.64	2.64	52.3364	4.4	7.41	150	22.6	704	2.8	2.54	79471	79471	10.7	20160	19390	0	200	278000	172	124	0.22	128.7	13	600	60	5210			yes	yes	0.3
377	65.6099	masc	24.9199	no	yes	no	no	no	no	no	no	0.96	87.3859	8	4	no	yes	416.667	11.82	11.82	274.299	5.8	7.25	155	17	555	16.1	3.68	3585	5560	9.2	26580	24980	0	800	319000	82	81	0.37	11.6	26	1300	520	1291	2.6		yes	no	0.4
378	48.8022	masc	21.83	no	no	no	no	no	no	no	no	1.07	85.1734	9	9	no	yes	116	1.07	1.07	25.2336	4.1	7.26	141	26.2	650	6.1	2.76	4404	4404	14.1	14480	12760	0	1020	197000	120	64	2.71	316.6	10	1400	400	536
379	69.5031	fem		yes	no	no	yes	yes	no	no	no	1.8	30.0283	9	5	no	no	438.095	1.58	1.58	40.1869	3.6	7.31	135	17.7	171	4.1	1.77	1840	6100	8.5	680	440	0	30	29000	27	16	2.85	213.7	15	100	110	36	3.6		yes	yes	0.7
380	46.4586	masc	25.1559	no	yes	no	no	no	no	no	no	0.79	110.637	15	12	yes	yes	60	0.79	0.79	14.486	4.1	7.32	130	32	380	4.6	2.03	731	4861	14.6	9920	8830	0	990	288000	49	32	0.46	251	17	200	640	9482	3.2	56	yes	yes	1.3
381	61.3799	masc	25.6055	yes	no	no	no	no	yes	no	no			5	4	no	no	77.8947	1.42	1.42	28.5047	4.5	7.43	133	28.2	619	4.3	2.07			13.9	6570	4490	0	1480	199000	37	23	0.88	74.4	10	1400	690	290			yes	yes
382	66.3929	masc	29.4118	yes	yes	no	no	yes	yes	no	no			2	2	no	no	101.5	1.12	1.12	20.5607	5.6	7.45	133	19.2	391	5.4	1.52	1332	22567	15.6	6840	5260	0	1250	403000	32	27	0.37	145.8	18	1300	160	33	2.9
383	50.9377	masc	21.875	no	no	no	no	yes	no	yes	no			4	4	no	no	194.75	0.75	0.75	10.2804	3.8	7.42	140	23.2	332	4.2	1.03	3145	3145	13.6	10490	9880	50	240	146000	117	128	0.64	43.7	10	1130	230	488	3.3
384	49.525	fem	24.8358	no	yes	no	no	no	no	no	no	0.72	102.099	7	7	no	yes	107	3.44	3.44	35.514	4.7	7.13	147	20.4	870	6.9	1.78	5180	5180	10.2	19360	16580	70	1850	217000	50	21	0.26	199.8	29	1250	2500	627	2.8	135	yes	no	0.4
385	70.0507	masc	25.1559	no	no	yes	no	no	no	no	no			12	12	yes	yes	215	2.45	2.45	24.7664	6.5	7.06	132	19.4			2.45	5681	5681	13.5	25420	22490	50	1040	408000	71	47	2.36	56.8	13	750	340		2				0.2
386	76.9966	masc	25.2801	no	yes	yes	no	no	no	no	no			9	8	no	yes	76	2.18	2.18	73.3645	6.1	7.18	135	13.2	882	7.2	2.56	21576	21576	10.2	13190	11790	10	760	248000	747	563	0.41	346.4	19	1300	690	303	2.8		no	yes	0.7
387	71.896	masc	25.4327	no	yes	yes	no	no	yes	yes	no			9	8	no	yes	126	1.3	1.3	21.9626	4.5	7.38	144	22.3	537	4.3	2.34			13.5	9080	7370	0	1340	122000	35	21	0.43	271.5	17	760	270	357	4
388	73.013	masc	27.6817	yes	no	no	no	no	yes	no	no			12	12	yes	yes	64	0.98	0.98	26.6355	4.8	7.43	133	22.1	478	2.6	2.11	28490	28591	14.8	8320	7330	90	530	234000	26	18	0.9	85.5	13	2100	140	37	2.1		no	no	0.25
389	49.0513	masc	21.8871	yes	yes	no	no	no	no	no	no			9	8	no	yes	77	1.99	1.99	38.785	5.6	7.31	131	24.4	1219	6.6	2.24	1741	1741	12.8	19940	17370	0	1530	287000	63	41	1.15	225.2	12	650	500	1249	3.4		yes	yes	1.5
390	66.3244	fem	31.5886	yes	yes	no	no	no	yes	no	no	1.21	49.3289	11	11	yes	yes	144	3.01	3.01	40.6542	3.8	7.31	137	19.9	434	5.7	2.25	3495	3495	12.1	13040	11570	160	550	305000	49	41	0.34	329.4	13	1250	340	2347			yes	yes	0.1
391	53.8508	fem	20.7031	yes	yes	no	no	no	no	no	no			13	13	yes	yes	76	3.09	3.09	42.0561	7.5	7.05	141	19.2	635	6.5	2.21	128000	128000	9.5	16400	15440	100	450	135000	36	22	0.67	512.9	14	3500	3580	1876	2.2		yes	yes	0.5
392	11.9644	masc		no	no	no	yes	no	no	no	no	1.33	82.4976	15	14	yes	yes	248	1.95	1.95	46.2617	2.9	7.25	145	17.7	575	5.4	1.59	4316	19514	8.8	10580	9630	210	530	48000	36	26	1.34	318.1	18	2000	430	159	1.8
394	94.6913	masc	27.4587	no	yes	no	no	no	no	yes	no			7	4	no	no	75	1.18	1.18	29.9065	4.5	7.43	134	22.7	374	4.7	1.86	4915	6546	13	10410	8440	70	650	393000	44	41	0.52	240.9	17	200	290	28	2.8		yes	no	0.3
395	68.1396	fem	25.2595	yes	no	no	no	no	no	no	no			14	11	yes	yes	114	1.41	1.41	14.0187	4.4	7.25	139	15.8	437	3	1.68	2276	2276	13.7	16840	14560	10	1660	188000	61	26	0.32	327.6	13	400	860	453	3.2
396	69.0951	fem	55.5324	yes	yes	no	no	no	no	yes	no			9	8	no	yes	73	1.31	1.31	34.1121	4.6	7.22	135	19.2	628	4.1	3.27	1436	1436	12.3	12670	10910	20	970	280000	42	23	0.27	259.5	14	1000	310
397	32.1807	masc		no	no	no	no	no	no	no	no			13	12	yes	yes	67	1.56	1.56	17.757	4.8	7.35	142	25.7	402	3.3	2.32	1932	2322	14.4	14640	13190	0	700	266000	106	221	0.62	164.6	12	900	470	52	2.3		no	yes	0.2
398	41.5332	masc	22.0195	no	no	no	no	no	no	no	no			17	13	yes	yes	107	2.67	2.67	34.1121	5.8	7.15	142	33.5	1322	4.1	2.77	16459	17866	14.6	15240	12830	0	1810	379000	168	122	2.11	192.5	16	175	110	7085	3.3		yes	yes	1.5
399	54.1246	fem	23.6244	no	no	no	no	no	no	no	no	0.71	100.899	5	5	no	no	161	1.36	0.65	32.7103	3.2	7.43	147	20.2	394	3.5	2.4	17857	17857	11.5	7420	7140	50	130	38000	35	31	0.42	315.3	24	1000	230	21	2.9	54	no	yes	0.3
400	77.9849	masc		no	yes	no	yes	no	no	no	no	1.59	44.1636	15	11	yes	yes	338	4.19	1.39	28.5047	3.9	7.47	135	26.7	477	1.8	1.69	55860	55860	13.2	43950	39560	440	2200	88000	47	12	0.85	59.6	6	5	440	166	2.9
401	69.065	masc	25.2595	yes	no	no	no	no	no	yes	no			7	7	no	yes	159	0.79	0.97	41.1215	3.4	7.34	139	26.5	447	4.6	2.4	28661	28661	12.5	4380	3280	30	940	224000	46	49	0.92	261.5	16	900	270	34	2.9		yes	no	0.7
402	60.0903	masc	22.0018	yes	yes	no	no	no	yes	yes	no			11	8	no	yes	90	1.13	1.51	38.3178	4	7.31	142	26.7	1179	3	3.07	128000	128000	11.9	16650	14440	0	810	339000	170	65	0.16	284.2	19	220	340	17799	3.3		no	no	0.25
403	64.9747	masc	25.3906	yes	yes	no	no	no	no	yes	no			10	6	no	no	57.8947	5.65	5.65	90.1869	5	7.23	123	15.3	374	4.9	2.2	551	2060	11.2	4830	4420	0	190	97000	20	21	0.18	331.1	14	2400	140	58	3.1		no	no	0.6
404	87.6003	masc	24.8777	yes	yes	yes	no	no	yes	yes	no			12	9	yes	yes	447	1.67	1.67	60.2804	4.3	7.41	146	29.9	447	1.8	2.27	1573	18306	12.6	7740	6860	20	650	100000	44	23	0.36	348.3	29	200	730	106	2.7
405	61.2019	masc		no	no	yes	yes	yes	yes	no	no			6	6	no	yes	282	0.77	0.64	7.94393	3.5	7.2	135	25.7	1300	4.6	1.84	3638	3638	11.4	5060	3870	10	860	341000	178	57	24.91	80.4	11	600	330	189
406	52.6598	masc	24.9135	yes	no	no	no	no	no	no	no			9	8	no	yes	116	1.54	1.54	49.5327	4.4	7.36	151	27.3	638	2.2	2.35	63464	63464	12.7	16440	13800	110	1610	146000	44	46	0.3	338.7	14	900	410	4076			yes	yes	0.25
407	70.1164	fem	35.3212	yes	yes	no	no	no	yes	no	no			8	8	no	yes	57	2.21	2.21	46.729	4.6	7.4	145	24.3	359	2.9	1.5	5947	24770	12	7960	7200	0	560	200000	28	12	0.14	253	8	600	780	190	3		no	yes	0.2
408	63.6249	masc		yes	no	no	no	no	no	no	no	1.44	54.3867	7	6	no	yes	228	2.03	1.65	34.1121	4.4	7.43	135	21.1	535	3.5	2.28	623	629	14	11240	8600	0	2140	195000	52	47	0.31	313.5	18	1040	50	445	3.3		no	no	1.3
409	67.4606	masc	24.9851	no	no	no	no	no	no	no	no			8	8	no	yes	98.5	2.37	2.37	102.336	4.4	7.07	153	27.1	558	5.4	2.62	57156	57156	10.7	20090	17640	0	670	269000	74	115	0.24	154.2	15	4250	30	462	2.1
410	59.4689	masc	23.03	no	yes	no	no	no	yes	no	no	0.58	112.018	12	12	yes	yes	78	0.58	0.78	21.028	4.7	7.34	142	28.2	477	2.1	2.63	19292	77565	11.9	15290	14780	10	420	305000	27	26	0.41	331.9	14	1080	90	134
412	41.5524	masc	21.4692	no	no	no	no	no	no	no	no	1.4	64.5346	11	8	no	yes	83	1.85	2.19	24.7664	4.8	7.32	145	27.6	794	4.4	2.25	1669	12255	13.9	9410	7470	70	770	173000	80	97	0.69	196.8	15	200	450	306	3.3
413	40.6215	masc	21.6049	no	no	no	no	no	no	no	no			10	9	no	yes	130	2.01	2.01	30.3738	4.6	7.31	143	24.9	560	6	2.24	637	637	16	13430	11740	0	1050	139000	94	138	1.21	643.2	13	650	460	69	3.1		no	no	0.05
414	73.9493	masc	25.2595	yes	yes	no	no	no	yes	no	no			9	6	no	yes	206	3.16	3.92	69.6262	6	7.18	139	20.2	355	10	2.37	10882	10882	11.6	20800	17900	10	760	279000	24	33	0.21	167.3	13	1200	140	352	2.4		yes	yes	0.5
415	73.4949	fem	31.2213	yes	yes	no	no	no	no	yes	no			15	12	yes	yes	67	4.71	4.71	98.1308	4.2	7.33	139	15.7	751	4.5	1.89	1013	1013	13.2	15590	15130	0	300	215000	49	27	0.28	328.7	13	410	310
416	67.5948	fem	47.8668	yes	yes	no	no	no	no	no	no			12	12	yes	yes	82	3	3	81.3084	4.6	7.42	141	26.6		3.4	2.74			12.4	17490	15680	0	910	483000	107	60	0.41	286.5	17	900	0	7563	3		no	no	0.1
417	50.3984	masc		yes	yes	no	no	no	no	no	no			5	2	no	no	116	4.33	4.33	63.0841	4.8	7.42	133	17.5	508	4.1	1.87	1082	18753	9.4	5490	4910	10	460	159000	33	31	0.18	243.5	16	300	30	786	2.1		no	yes	1.5
418	43.8823	masc	24.7409	yes	yes	no	no	no	no	no	no			12	8	no	yes	58	4.75	5.77	60.2804	4.5	7.18	130	18	855	9.7	1.99	6083	21934	13.4	16650	8310	0	2770	309000	115	62	0.49	297.2	12	560	1700	436	3.4
419	75.0062	masc	25.4694	yes	yes	no	yes	yes	no	no	no	1.41	51.9666	17	13	yes	yes	113	1.92	1.92	37.8505	4	7.33	138	25.4	536	4.2	2.13	1219	24100	8	13570	5530	100	2550	77000	51	19	0.46	298.4	9	50	990	14	3.4		no	yes	0.05
420	0.876112	masc	14.6369	no	no	no	no	yes	no	no	no			3	3	no	no	492	0.48	0.23	10.2804	5.6	7.34	131	16.9	280	3.5	2.69	5943	22508	9.7	5580	4220	10	890	160000	84	66	9.68	105.7	13	1600	50	67	2.6	490	yes	yes	1.4
421	48.8241	masc	31.4077	yes	yes	no	no	no	no	no	no	0.7	113.077	12	12	yes	no	74	1.03	0.7	21.9626	4.5	7.42	146	28.1	339	2.6	2.15	488	1215	14.7	6590	5950	0	1210	274000	29	28	0.21	87.4	18	500	1300	1000	2.7		no	yes	0.5
422	82.6886	fem	24.2215	no	yes	no	no	no	yes	no	no	1.12	48.8858	9	5	no	no	72	1.12	1.05	29.4393	3.5	7.48	134	30	548	3.2	1.65	5355	20348	12	8990	7630	20	1000	292000	67	37	0.31	273	10	0	560	36	3.3		no	no	0.3
424	46.6968	masc	21.6049	no	no	no	no	no	no	no	no			9	8	no	yes	93	1.16	1.6	27.1028	4.5	7.38	137	24.2	614	4.3	2.13	10961	10961	11.7	24030	21350	110	2060	284000	33	36	0.41	397.8	11	510	930		2.1
425	77.3498	masc	25.3333	yes	yes	no	no	no	yes	no	no			8	8	no	yes	88	2.87	2.44	71.9626	5.1	7.23	142	24.7	660	3.4	2.06	5351	26076	12.1	13510	11720	0	1150	247000	22	26	0.26	98.5	15	1100	140	867	3.1
426	67.6112	masc	27.4506	no	no	no	no	no	yes	no	no	0.82	95.9134	2	2	no	no	130	0.82	0.73	13.5514	4.3	7.43	142	26	541	2.2	1.88	1827	4818	13.4	9060	6970	0	2420	311000	105	75	0.8	218.8	15	750	190	79	2.8		yes	yes	0.2
428	65.4209	masc	24.6094	no	no	yes	yes	no	no	no	no	0.91	93.2883	7	7	no	no	48.4211	1.03	1.1	25.2336	4.4	7.36	136	21.4	2370	3.1	2.19	6037	6868	7.2	650550	13840	820	599530	22000	209	34	1.18	65.6	23	1800	6610	313	2.7		no	no	0.4
430	74.5818	fem		no	yes	no	no	no	no	yes	no	1.1	52.5375	3	2	no	no	367.619	1.66	1.66	31.3084	3.6	7.41	137	31.8	223	4.2	1.63	934	1667	11.9	3280	2130	0	820	147000	19	10	0.32	8	11	800	460	54	3.7		no	no	0.05
431	45.0842	masc	22.0062	yes	yes	no	no	no	no	no	no	1.03	91.2435	14	11	yes	yes	101	1.19	1.19	17.757	4.1	7.44	143	20.3	366	3.9	1.88	1397	6340	11.9	14970	14370	0	450	259000	36	33	0.24	452.2	12	400	1150	349	3.1		no	no	0.1
432	69.5633	masc	25	no	yes	no	no	no	yes	no	no			10	9	no	yes	72.5	1.4	1.4	42.5234	3.6	7.36	142	30.3	819	6.5	2.09	1798	32502	14.4	8950	8040	0	610	122000	165	83	0.25	54.4	14	1170	320	1291	3.5	43	yes	no	0.7
433	52.8487	masc	21.7993	yes	yes	no	no	no	no	yes	no			9	8	no	yes	77	2.12	2.12	31.3084	5.5	7.37	143	15.9	1228	4.8	2.48	6086	6447	12.2	20300	17860	0	410	186000	187	120	1.05	236.8	21	800	320	728	2.6
434	80.7611	masc	25.3906	no	yes	no	no	no	no	no	no	0.93	82.6159	4	4	no	no	138.333	0.93	0.93	21.9626	4	7.48	131	23.3	354	2.6	1.69	426	426	14.1	1260	650	0	290	89000	48	37	0.22	14.9	14	880	120	606
435	36.0356	masc	21.9671	no	no	no	no	no	no	no	no	1.09	90.1852	10	10	no	yes	93	1.09	1.09	27.5701	4.3	7.4	147	32	667	2.4	2.62	1890	2049	11.8	7490	6930	0	360	197000	51	33	2.02	387.5	23	800	860	188	2.5		no	no	0.3
436	62.9103	masc	24.9108	no	no	no	no	no	yes	no	no			4	4	no	no	72.8421	0.72	0.72	23.3645	4.2	7.44	143	23.9	627	3	2.33	3551	16257	14.9	16230	14570	0	500	234000	79	72	1.18	43.3	13	1075	1000	438	2.6		yes	no	0.05
437	54.5161	fem	22.2656	no	yes	no	no	no	no	no	no	0.67	103.468	8	8	no	yes	81	0.67	0.67	17.2897	4.3	7.25	144	27.2	528	4.7	1.89	1920	11125	15	10820	10380	0	430	363000	33	21	0.78	340.7	16	1200	600	26	2.3		no	yes	0.4
438	26.5489	fem	32.05	no	no	no	no	no	no	no	yes	0.54	129.695	3	3	no	no	135.4	0.54	0.54	6.07477	3.3	7.45	138	19.8	306	3.4	1.56	1544	1544	11	6930	5950	0	800	112000	82	55	0.97	159.4	9	1000	200	77	2.8
439	60.9473	fem	51.9031	no	yes	no	no	no	no	no	no			14	10	yes	yes	220	1.06	6.27	43.4579	4.2	7.36	136	20.4	502	3.4	1.91	3557	5733	6.5	17110	6160	0	630	312000	33	35	1.18	716.9	14	100	340		2.7		no	yes	2.3
440	58.538	fem	21.9363	no	no	no	no	no	no	no	no			11	8	no	yes	114	0.74	0.74	23.8318	4.3	7.34	139	25	640	3.7	2.83	1654	1654	12.6	9860	8920	0	510	320000	141	158	1.32		15	280	1020	1337			no	yes	0.25
441	66.2971	masc	25.3515	yes	yes	no	no	no	no	no	no			10	7	no	yes	182	4.93	4.93	71.4953	6	7.26	131	17.6	657	9.3	2.75	3417	3417	15.5	11980	10110	10	1010	240000	43	32	0.46		22	800	160	820	3.5		yes	yes	1.5
442	22.9405	masc	21.7335	no	no	no	no	no	no	yes	no			16	12	yes	yes	250	5.81	5.81	69.6262	6.2	7.39	120	14.8	2845	7.2	2.3	22145	52645	11.9	11840	9440	10	1450	202000	4351	4079	4.35	88.3	2.6	400	70	20815	2.6		no	no	0.1
443	63.2608	masc	24.9307	no	no	no	yes	no	yes	no	no			8	7	no	yes	162	1.52	1.52	37.3832	4.4	7.41	133	16	969	8.3	2.8	74858	74858	14.9	17490	15510	0	660	199000	64	75	0.61	249.4	52	500	320
444	54.2094	fem	21.2585	no	no	no	no	no	yes	no	no	1.02	65.2899	4	3	no	no	126.2	1.02	1.02	19.1589	4.2	7.46	135	22.3	442	2.4	2.04	611	6350	13.6	6540	5840	0	410	107000	34	20	0.4	60.6	11		150	1035
445	60.1889	fem	25.3902	no	no	no	no	no	no	no	no	0.65	100.613	8	4	no	no	81.25	0.65	0.65	5.60748	3.8	7.4	138	26	301	4.1	1.89	2257	2257	12.7	4910	2630	20	680	170000	49	60	0.19	28.5	9	50	300	5409	4		no	no	0.05
446	76.5147	fem	24.7475	no	yes	no	yes	no	no	no	no	0.97	60.3662	7	6	no	no	249	4.73	1.93	12.6168	4.9	7.44	132	25.5	449	6.6	1.1	35493	35493	9.5	4420	4140	0	180	73000	24	11	0.21	438.4	12	1100	120		2.2
447	85.2183	fem	24.8889	no	yes	no	no	no	no	no	no			5	5	no	no	53.1579	0.68	0.68	14.486	4.3	7.46	136	24	812	2.2	1.84	4109	7363	13.4	7350	5880	0	570	129000	56	36	0.28	209.2	20	500	170	147	2.2	18	no	no	0.3
448	70.141	masc	25.1486	no	no	no	no	no	no	no	no			9	9	no	yes	64	1.07	1.07	17.757	4.2	7.42	138	21.7	507	4.9	2.19	345	57879	15.7	5120	4030	0	630	147000	102	46	0.48	334.3	14	650	290	175	2.9		yes	yes	0.3
449	72.8104	masc	29.0533	no	no	no	no	no	no	no	no			4	4	no	no	68.3158	0.7	0.7	20.5607	3.9	7.5	144	27.7	613	3	2.38	3223	5470	13.2	11830	9910	0	1090	213000	66	73	1.11	238	12	850	470	289	2.3	3258	yes	yes	2.3
450	71.2882	masc	25.9107	no	yes	no	no	no	yes	no	no			12	11	yes	yes	122	1.42	1.42	17.2897	4.2	7.32	137	20.6		4	2.16	2470	2470	13.2	25720	24180	120	890	214000	40	28	0.72		12	700	990		2.1
451	87.6578	masc	25.3444	no	no	no	no	no	no	no	no	1.34	51.061	7	4	no	no	118.75	2.79	2.79	68.2243	4.7	7.39	141	18.2		5.8	2.12	2066	2484	12.5	3790	3030	0	640	120000	148	23	0.8	322.3	12	250	30	4535			no	no	0.75
452	66.0041	masc	25.3906	yes	yes	no	no	no	no	no	no	1.38	56.3958	9	8	no	yes	99	1.66	1.66	36.9159	5.3	7.29	135	17.3	586	3.1	2.57	6808	6808	12.5	11070	8670	0	1190	159000	42	35	0.26	304.9	13	2100	390	505	2.6
453	66.8172	fem	28.125	yes	yes	no	no	no	no	no	no			14	11	yes	yes	134	3.29	3.29	41.5888	4.8	7.25	130	17.8	704	4.8	1.88	13677	13677	8.3	23370	20280	0	1750	182000	98	22	0.81	214.1	22	400	0	148			yes	yes	1.6
454	76.0548	masc	25.0135	yes	no	no	no	no	no	no	no			13	12	yes	yes	55	2.11	2.11	34.1121	4.5	7.21	123	20.7	947	2.7	1.97			15.6	22730	22300	0	230	204000	162	136	0.88	237.5	25	600	110	539	2.3
455	72.6379	fem	23.4375	no	yes	no	no	no	no	no	no			11	7	no	yes	182	2.44	2.44	54.2056	3.8	7.31	138	16.2	474	3.1	2.13	25505	25505	8.1	24970	24510	0	250	242000	21	17	0.35	101.5	17	0	830	55	2.2		yes	yes	1.1
456	52.5448	masc	21.7993	no	no	no	no	no	no	no	no	1.39	60.7908	12	11	yes	yes	108	1.89	1.89	38.785	4.6	7.39	145	23.8	433	4.3	2.52	127170	127170	12.9	19890	17530	80	910	163000	11	19	0.45	338.8	16	1000	980	173	2.9		yes	yes	0.25
457	74.5407	fem	26.5322	yes	yes	no	no	no	no	no	no	0.77	80.6237	12	11	yes	yes	138	1.68	1.68	37.8505	4.5	7.25	142	24.1	490	3.5	2.02	33536	33536	12.5	14360	11500	10	1640	452000	35	25	0.39	8	26	1400	340	320	3.4	878	yes	yes	1.2
458	73.4073	fem	27.7008	yes	yes	no	no	no	no	no	no			16	12	yes	yes	85	6.5	6.5	72.4299	6.3	7.11	135	20.6	937	5	2.42	93259	93259	11.8	12180	10640	230	830	278000	301	101	0.38	435.2	18	165	230	16734	2.1
459	72.1314	masc	24.0346	no	no	yes	no	no	no	yes	no	1.56	46.86	16	12	yes	yes	64	4.04	4.04	97.6636	5.5	7.17	145	21.1		7.1	2.8	2713	2713	12.5	16180	13270	160	1940	221000	41	20	0.34	60.9	17	150	180	610
460	67.2663	masc		no	yes	no	no	no	yes	yes	no	1.43	53.6154	9	8	yes	no	75.7895	1.74	1.74	47.1963	5.5	7.48	135	21.8	551	3.2	2.74	342	21974	14.7	6350	5060	0	700	194000	55	55	0.42	50.7	14	1500	20	88	3.4
461	55.9617	fem		no	yes	no	no	no	no	no	no			12	11	yes	yes	136	1.16	1.5	28.0374	5.3	7.29	140	20.4		6.3	2.37	51136	51136	9.5	13060	7260	0	1620	282000	47	30	0.67	253.2	14	560	380		3
462	81.3908	masc	25.6312	yes	yes	no	no	no	no	no	no			12	8	no	yes	44	1.92	1.92	46.729	3.9	7.4	144	21.8	468	2.1	1.6	1403	4883	12.6	14400	12400	0	930	268000	35	22	0.16	167.9	31	140	970	1699	2.9		yes	no	0.75
463	61.7029	masc	28.0277	no	no	no	no	no	no	no	no			8	8	no	yes	98	0.83	0.83	11.6822	3.5	7.46	145	23.9	494	3.9	2.49	14810	28111	13.5	5670	4840	0	410	220000	30	88	0.51	82.7	24	1400	280	76	3.6	14.48	no	no	0.4
464	42.5243	fem	58.5938	yes	yes	no	no	no	no	no	no	0.76	99.9429	10	7	no	yes	121	4.97	4.97	82.243	6.1	7.22	144	21.1	641	5.7	2.43	6077	6077	10.6	14440	12600	0	420	304000	46	42	0.07	39.5	16	1800	570	2238	3.2		no	yes	0.3
465	64.3066	fem	29.4076	yes	yes	no	no	no	yes	yes	no			15	11	yes	yes	128	1.46	3.34	37.3832	7.2	7.19	136	17.7	837	6.7	3.25	6865	7256	12.7	5640	5110	0	330	283000	110	94	0.15	525.9	29	75	590	5868	2.6	349	yes	no	1
466	77.4921	fem	27.8852	no	yes	no	no	no	no	no	no	1.04	55.1874	8	7	no	yes	161	1.34	1.34	26.1682	5.2	7.34	149	22.5	979	2.2	2.17	7644	19290	12	8820	7590	30	900	166000	53	27	0.48	69.6	16	700	560	789	3.1	96			0.2
467	66.9295	masc	24.0238	no	yes	no	no	no	no	no	no			13	10	yes	yes	210	1.12	1.12	22.8972	3.9	7.41	139	26.4	540	3	2.26	1241	19762	14	11770	10940	0	690	290000	30	46	0.68	174.5	22	200	250	273	2.6		yes	no	1.5
468	53.0486	fem	24.9135	yes	yes	no	no	no	no	no	no			15	12	yes	yes	74	0.96	0.96	18.2243	3.7	7.38	143	24.5		2.4	2.01	59813	59813	13	16480	15240	0	780	230000			0.22		17	400	30	578			yes	no	0.05
469	60.9555	masc	41.7655	no	yes	no	no	no	no	no	no			13	12	yes	yes	111	1.67	1.67	19.6262	4.2	7.22	148	22.5	409	4.5	1.78	1055	21879	12.7	10280	8830	20	560	119000	46	33	0.51	366.9	12	1150	400	147	3	39	yes	no	0.2
470	44.4627	fem	30.0712	yes	yes	no	no	no	no	no	no			9	9	no	yes	84	1.84	3.46	53.271	5.6	7.37	139	21.1	424	5.9	2.06	965	1126	8.9	6750	4790	0	430	119000	55	52	0.23	148.8	10	500	340		2.7		yes	yes	2
471	68.8323	masc	23.1481	yes	yes	yes	no	no	yes	yes	no	1.32	58.4486	2	2	no	yes	294.286	2.55	2.49	55.6075	5.1	7.36	148	16.2	423	3.3	2.25	1250	11355	10.7	8910	6930	10	1180	330000	35	39	0.21	65.7	12	1800	2080	973	2.5		no	yes	0.2
472	70.9569	fem	23.1247	yes	yes	no	no	no	yes	yes	no			11	11	yes	yes	103	1.69	2.72	67.2897	4.5	7.24	138	22.2	422	4.8	2.89	20937	28083	10.2	26710	24210	260	900	288000	84	43	1.07	342.9	49	600	1490	1358			yes	yes	0.05
473	27.8686	fem	40.2696	yes	no	no	no	no	no	no	yes			2	2	no	no	130.6	0.51	0.94	14.486	4.3	7.34	140	14.4	255	5.3	1.64	1791	3703	10	6770	3320	0	1100	160000	30	17	0.18	154.8	9	500	230	317	2.6		yes	yes	0.6
474	64.1533	masc	25.1808	yes	yes	no	no	no	no	yes	no			7	6	no	yes	241	1.39	1.39	36.4486	3.2	7.44	147	21.6	780	3.8	2.27	13930	13930	14.2	21690	19680	0	1310	209000	62	36	0.41	265.4	18	1500	1150	81	2.9
475	63.6085	masc		no	yes	no	no	no	no	no	no			13	13	yes	yes	80	0.75	0.75	22.4299	4.4	7.3	136	23.6	633	2.7	1.91	7391	7391	14.2	13020	9800	190	1790	115000	142	128	0.42	5.2	18	550	190	8428	1.7		no	no	0.3
476	64.95	masc	26.3958	no	yes	no	yes	no	yes	no	no			4	4	no	no	192.5	0.99	0.83	16.3551	4.4	7.34	141	23.2	559	2.6	2.01	1491	24467	10.8	270	3880	0	2440	50000	89	40	0.46	208.7	9	700	60	67	3.1		yes	no	1.3
477	67.4223	fem	31.25	no	yes	no	no	no	no	no	no			7	7	no	yes	118	0.97	0.97	31.7757	5.3	7.33	143	27.6	681	3.7	3.69	33304	42001	11.1	11720	10150	0	660	186000	104	93	0.24	84.3	19	1200	690	1967	3.2
478	55.7426	masc	21.551	no	no	no	no	no	no	no	no			7	7	no	yes	128	0.95	1.14	27.5701	4.5	7.42	143	24.1	384	2.2	2.37	3970	7966	11.2	20320	18290	0	1280	257000	31	25	0.26	192.8	10	1100	320	152	3.2
479	53.8645	masc	29.7265	no	yes	no	no	no	no	no	no			12	9	no	yes	59	2.32	2.32	27.5701	3.9	7.4	132	25.4	681	2.9	2.06	1119	1119	13.5	11970	10290	170	1170	146000	38	27	0.58	160.5	10	440	530	90	3.3
480	62.1547	masc	25.9516	yes	no	no	no	no	no	no	no	1.47	53.5449	13	10	yes	yes	268	3.17	3.69	57.4766	5.5	7.27	144	17.4	783	4.4	1.6	7416	7416	15.2	22630	12990	0	1080	158000	64	25	0.32	236.4	11	300	640	97	2.2	176	yes	yes	0.4
481	79.1786	masc	25.4028	yes	yes	yes	yes	no	yes	yes	no			11	11	yes	yes	196	3.02	3.02	67.757	5.9	7.25	135	21.4		5.8	2.56	17801	17801	12.1	18110	17020	0	910	376000	26	14	0.76	260.5	17	600	390	26	2.9		no	yes	2.7
482	83.7372	masc	25.5588	no	yes	no	no	no	no	no	no			12	11	yes	yes	123	1.32	1.32	65.8879	5.5	7.37	138	19.8	365	3.7	2.66	190	6269	12.2	9390	8140	0	620	190000	15	13	0.24	219.2	16	800	590	34	3		yes	no	0.3
484	64.553	fem	24.974	yes	yes	no	no	no	no	no	no	1.29	46.1871	12	12	yes	yes	90	2.74	0.83	29.4393	3.5	7.47	140	19.7		4.3	2.09			10.2	11570	7090	150	3590	237000			0.71			1200	600			140	yes	yes	0.1
485	77.0787	fem	22.9398	yes	no	no	no	no	no	yes	no	1.47	36.5271	11	11	yes	yes	113	2.69	2.69	53.271	4.6	7.37	134	19		3.7	1.8	1266	1670	12.8	14250	13130	60	840	214000	31	16	0.12	345.9	10	600	780				no	yes	0.75
488	68.5613	fem	42.8062	no	yes	no	no	no	no	no	no			8	8	no	yes	51	0.66	2.25	77.5701	5.9	7.42	147	30.5	704	4.5	3.27	6926	6926	14.2	7420	6460	70	520	219000	113	53	0.84	67	12	600	300	1625	3.4
489	63.499	masc	25.4694	no	yes	no	no	no	yes	no	no			14	11	yes	yes	150	2.25	3.69	100.935	3.1	7.38	152	26.8	397	3.4	1.64	6926	23063	10.8	11070	8830	30	1010	342000	34	17	0.19	24.2	11	1200	1430	98	3.3
490	65.8645	fem	24.6097	no	yes	no	no	no	no	no	no			9	9	no	yes	119	3.69	2.74	29.9065	4.6	7.18	143	23	703	6.8	1.87	1491	1491	10.7	7770	6740	0	890	319000	41	24	2.74	414.2	29	600	480	1786	2.6	89	no	yes	0.4
491	59.4223	masc	34.6021	yes	yes	no	no	no	yes	no	no			10	7	no	yes	128	3.3	3.3	57.4766	3.7	7.34	141	22.9	501	2.9	2.94	2523	2523	10.7	18210	15660	70	1820	388000	55	59	0.76	375.9	16	250	260	2879	3
492	69.243	fem	24.7676	yes	yes	no	no	no	no	no	no			16	12	yes	yes	118	9.53	9.53	117.29	5.9	7.02	133	13.8	775	7.8	2.29	6612	13583	11.7	16070	14610	280	940	369000	23	21	1.3	440.7	18	800	280	394	1.2
493	44.1177	masc	21.8776	no	yes	no	no	no	no	no	no			16	12	yes	yes	80	11.94	11.94	119.159	6.8	7.15	138	17		9.9	2.38	2181	2181	13.6	22230	20150	0	1020	354000	53	32	0.25	77.1	10	0	1150		2.3	377	no	yes	1.5
494	78.3272	fem	28	yes	yes	no	no	no	no	yes	no	1.08	52.4706	11	11	yes	yes	180	2.78	2.78	64.0187	5	7.07	134	8.5	563	5	1.93	6102	6102	10.3	26110	23760	0	1310	213000	217	89	0.44	72.8	65	1800	140	102	1.5		no	no	0.05
495	73.7221	masc	25.2595	no	no	yes	no	no	yes	yes	no			8	4	no	no	89.6842	0.73	0.73	25.7009	4.1	7.38	140	27.8	611	3	2.03	15873	15873	13.5	16600	14670	0	860	353000	69	48	0.59	215.4	14	0	330	56	3
496	68.4873	masc	25.2174	no	yes	no	no	no	yes	yes	no			7	7	no	yes	135	0.67	0.67	23.8318	4.9	7.46	137	25.4	790	4.9	2.44	98523	98523	13.4	14520	14000	0	280	256000	41	36	0.4	145.2	14	1050	2730	125	3.4
497	68.7447	masc	25.3069	no	yes	no	no	no	no	no	no			5	4	no	no	57.8947	1.91	1.91	25.2336	3.3	7.42	137	25.4	292	5	2.3	690	1033	14.1	15720	13710	0	740	241000	70	62	1.06	240.6	13	1200	1030	317	3.3
498	56.5448	fem	25	no	yes	no	no	no	no	no	no	1.35	45.9682	13	12	yes	yes	63	2.14	2.14	35.514	4.5	7.39	145	22.8	716	4.5	1.98	1457	5837	11.2	32480	31050	10	690	252000	52	41	0.54	512.2	14	600	1620		2.8	39	no	yes	0.2
499	71.0637	masc	25.4017	yes	yes	no	no	no	no	no	no			14	10	yes	yes	363	3.47	3.47	32.243	5.3	7.23	133	20.2	522	4	2.15	2084	2084	13	5050	4370	0	400	119000		44	0.76	197.8	12	170	160
500	67.5455	masc	24.8016	no	yes	no	no	no	yes	no	no			17	13	yes	yes	101	1.93	1.93	23.8318	4	7.37	136	20.1		3.9	2.36	190	190	13.3	11930	10500	50	930	300000	29	11	2.19	393.5	26	0	480
501	67.9261	masc	25.0995	no	yes	no	no	no	no	yes	no			5	4	no	no	63.1579	1.23	1.23	48.5981	4.2	7.47	142	20.9	683	3.7	2.4			14.2	18700	16910	0	840	223000			0.37	117.6	40	1700	190			275	yes	yes	0.6
502	49.1253	fem	19.6506	yes	yes	no	no	no	no	no	no	1.34	48.5706	12	8	yes	no	66.25	1.56	1.56	27.1028	4.7	7.04	135	16.6	612	9.2	2.2	1237	3501	12.3	6990	5860	0	650	195000	44	18	0.37	117.8	70	100	550	400	2.7		no	no	0.2
503	72.3559	masc	26.1719	no	yes	no	no	no	no	no	no			13	12	yes	yes	72	1.42	1.42	16.3551	3.6	7.35	147	27.1	643	4.8	2.03	1916	1916	12.7	21150	19050	10	990	263000	50	66	0.81	189.3	11	740	660	508	2.4		yes	no	1.2
504	44.3833	masc	24.8163	yes	yes	no	no	no	no	no	no			9	8	no	yes	77	1.35	1.35	22.8972	5.7	7.2	151	29.5	772	4	2.32	14194	14194	13.8	13860	12930	80	530	274000	64	45	0.2	163.6	13	1000	1190		3.3	109	yes	yes	0.3
505	80.4353	fem	25.4375	no	yes	no	no	no	no	no	no	0.77	77.7215	13	12	yes	yes	47	1.81	1.81	24.2991	3.8	7.31	141	19.2		1	1.91	32123	32123	10.9	13200	10400	50	1960	269000	53	23	0.75		16	900	520		3.4	34	yes	no	0.1
506	53.1417	masc	36.5087	no	yes	no	no	no	no	no	no			4	4	no	no	75.7895	1.03	1.03	17.2897	4.6	7.5	142	28.1	628	3.2	2.12	1567	89402	13.5	10670	9450	0	900	343000	37	48	0.51	303	17	1500	1060	2453	3.1	18	no	no	0.7
507	59.1869	masc	24.6914	no	yes	no	no	no	no	no	no	1.06	80.751	13	12	yes	yes	70	2.19	2.19	26.6355	4.1	7.32	139	24	595	5.2	2.13	16631	16631	12.9	8550	7210	30	930	271000	58	54	1.1	300.2	31	500	210	1886	2.9
508	64.909	fem	25.3906	yes	no	no	no	no	no	no	no			12	11	yes	yes	138	1.27	1.27	50	6.5	7.03	137	29.1		8.2	2.24	2078	28533	11.1	17430	16030	0	700	209000	28	35	0.36	176.8	9	1900	940	148	3.2		no	no
510	79.5893	masc	30.0712	yes	yes	no	no	no	no	no	no	0.88	87.1494	13	13	yes	yes	87	0.88	0.88	14.0187	3.7	7.36	137	33.4	364	2.8	1.84	2849	2849	12.2	5680	4070	10	880	137000	57	53	0.53	54.9	10	505	20	269	3.9		yes	yes	0.2
511	71.5784	masc	25	yes	yes	no	no	no	no	yes	no			7	4	no	no	76.5263	0.82	1.01	17.2897	3.8	7.42	142	24.9	268	3.5	2.11			9.8	10560	8990	270	710	467000	112	83		174.3	13	450	560
512	40.1862	masc	22.1453	no	no	no	yes	no	no	no	no			5	2	no	no	144.444	1.27	1.27	20.0935	3.6	7.39	136	20.1	444	3.3	2.26	2286	14912	14.2	3030	2360	0	400	210000	111	89	0.68	371.3	17	400	860	71	3.1	82.08	yes	yes	0.8
513	60.271	fem	25.4375	yes	no	no	no	no	yes	no	no			4	4	no	no	58.9474	0.9	0.9	15.8879	3.8	7.45	140	23.2	423	2.9	1.51	1572	29350	11.4	8750	7280	0	1260	180000	29	36	0.41	161.7	15	1500	740	83	2.8		no	no	0.6
514	65.1608	masc	25.9043	yes	yes	no	no	yes	no	yes	no			6	3	no	no	345.833	1.83	1.83	65.8879	5	7.32	150	12.1	234	4.8	2.61	1599	3671	7.4	14430	13270	0	1010	103000	21	19	0.23	130.7	13	400	2150	54	2.4		no	no	0.1
515	67.2005	masc	35.1562	no	yes	no	no	no	yes	no	no			11	11	yes	yes	136	1.15	1.14	20.5607	4	7.34	133	20.4	754	2.6	2.19			12.5	18010	15940	0	1040	200000			0.29	209.3	12	750	610	77
516	50.6667	masc	22.9178	yes	yes	yes	no	yes	yes	no	no			9	8	no	yes	176	1.44	1.44	39.2523	3.7	7.56	155	50.4	473	1.4	2.77	21222	21222	10.7	8400	7770	0	360	149000	27	27	0.45	238.9	13	2000	320	361	1.9
517	83.2005	masc	25.3444	no	yes	no	no	no	no	no	no			6	6	no	yes	231	3.24	3.24	87.3832	5.2	7.32	150	16.1	287	4.1	2.59	1379	5781	13.7	11180	9660	0	670	304000	34	56	0.16	20.2	12	1400	2520	20	2.4		no	no	0.4
518	66.308	masc	28.0428	yes	yes	no	no	no	no	no	no			7	7	no	yes	123	0.99	1.09	47.1963	5.1	7.38	136	27.6	473	4.9	2.43	15179	86865	11.9	13180	12140	20	600	376000	37	30	0.54	344.4	19	1010	1900	1223	2.6	787.95	yes	yes	1.6
519	35.9069	fem	22.1003	yes	no	no	no	no	no	no	no	0.83	93.6932	8	8	no	yes	92	0.83	0.78	6.07477	3	7.17	148	15.1	621	3.5	2.02	25160	25160	12.8	13510	12040	30	730	390000	28	15	0.19	307.8	11	1700	1420	49	2.2		no	yes	0.1
520	45.1745	fem	27.2932	no	no	no	no	no	no	no	no	0.34	129.132	9	8	no	no	168	1.4	1.2	26.1682	4.8	7.38	126	17.9	268	4	2.23	1633	1633	8.6	9240	8610	0	350	13000	211	102	3.33	342.5	10	900	70	21	2.3		no	no	0.25
522	52.3176	fem	31.2175	no	no	no	no	no	no	no	no			15	11	yes	yes	270	3.54	3.8	81.7757	4.4	7.28	136	18.4	475	3.2	2.06	6135	6135	7.7	6820	6290	0	280	110000	22	19	0.91	26.6	17	85	40		2		yes	yes	2.8
523	52.501	masc	21.875	no	yes	no	no	no	yes	no	no			9	8	no	yes	82	1.89	1.89	42.5234	3.7	7.34	145	35.9	829	5.1	3.23	113009	113009	12.8	12360	11580	10	380	307000	62	84	0.51	543.1	20	590	1180	550	2.8		yes	yes	6
524	74.4504	masc	25.3515	yes	yes	no	no	no	yes	no	no	1.16	65.9081	7	7	no	yes	125	1.16	1.16	33.1776	4.5	7.46	139	25.3	487	3.2	2.6	15901	15901	13.6	9720	8400	30	760	240000	73	58	0.49	275.1	19	500	270	433	2.6		yes	yes	1.8
525	69.8097	masc	26.1224	yes	yes	no	no	yes	no	no	no	1.04	77.3362	3	2	no	no	153	1.04	1.59	32.243	4.8	7.19	130	19			1.8			11.2	17270	14070	760	1150	194000			0.46	37.1	25	850	1870	1381	2.2		yes	yes
526	71.655	masc	30.863	no	no	yes	yes	no	yes	yes	no			14	13	yes	yes	171	1.22	1.22	26.6355	3.9	7.29	132	25.2	504	4.2	2.07	906	906	11.7	2680	2100	0	300	92000	67	33	0.85	348	16	1000	10				no	no
527	54.1328	fem	29.1749	no	no	no	no	no	no	no	no			3	2	no	no	185.714	0.85	1.79	30.8411	4.5	7.14	143	26.6	216	6.2	2.06			13.1	21170	20020	30	750	402000			0.28	216.4	27	1900	30		3.3
528	68.8214	masc	25.4752	no	yes	no	yes	no	no	no	no			18	15	yes	yes	82	2.25	4.67	85.514	5.1	7.15	147	17.5	775	4	2.31	7262	11696	9.3	9020	7210	0	1620	87000	147	57	1.85	342	17	450	230	1136	2.3		yes	no	0.3
529	54.3463	masc	22.4059	no	no	no	no	no	no	no	no			12	12	yes	yes	160	1.11	1.1	21.4953	4.4	7.24	144	26	730	3.4	2.12	767	16794	13.8	7070	6130	0	480	114000	68	67	0.63	294	10	630	240	526	2.5
530	59.9644	masc	21.9136	yes	no	no	no	no	yes	no	no			10	9	no	yes	72	1.39	1.31	30.8411	4.6	7.39	142	24.4	542	4.3	2.08	637	637	12.6	8320	7600	0	400	229000	71	50	1.53	137.8	17	1000	1050	127			yes	yes	0.25
531	51.2772	masc	26.1224	no	yes	no	no	no	no	yes	no			1	1	no	no	366.667	3.36	3.36	47.6636	4.4	7.35	142	27.1	495	3.9	2.1	1031	1045	12.9	5650	4150	50	1060	161000	144	112	0.18	28	11	1500	190	67	3.5		no	no	0.7
532	51.4853	masc	22.8374	no	no	no	no	no	yes	no	no			4	4	no	no	98	0.69	0.69	11.215	4.4	7.35	136	25.8	518	3.4	2.01	617	3473	15.6	15140	13360	10	1100	263000	42	27	0.37	236	16	1400	390	425
533	71.6496	fem	36.7309	no	yes	no	no	no	no	no	no			11	8	no	yes	73	4.05	4.05	57.0093	3.5	7.3	148	25.5	642		2.73	1320	2579	12.5	20230	18610	0	1420	323000	79	47	0.52	329	15	350	1180	2812
534	74.9487	fem	29.7778	yes	yes	no	no	no	no	no	no			16	12	yes	yes	75	1.88	1.88	18.6916	5	7.23	137	20.2	448	5.1	1.85	1096	1096	12.3	17640	16020	0	550	259000	32	24	1.19	391	14	150	420		3.1	36.59	yes	yes	0.2
535	76.5503	masc	25.4694	yes	yes	no	no	no	no	yes	no			17	13	yes	yes	79	6.64	6.64	79.9065	6.8	7.03	139	20.3			2.3	1766	21970	10.4	11950	10960	10	440	149000	34	12	0.48		9	50	10	181
536	71.3018	masc	24.858	no	yes	no	no	no	no	no	no	0.74	96.6885	12	11	yes	yes	106	1.55	1.55	24.7664	3.4	7.41	143	27.7	438		2.09	447	978	11.4	16870	15470	0	950	219000	69	67	0.33			1000	240	502	3.3		yes	yes	0.9
537	65.358	masc	24.977	no	yes	no	no	no	no	no	no			8	8	no	yes	93	2.45	2.45	32.243	4.5	7.26	140	18.2	631		2.44	820	5999	13.2	18510	15620	0	1230	394000	51	80	0.53		15	900	540	136	3.4		yes	yes	0.9
538	72.46	masc		no	yes	no	no	no	no	no	no			15	12	yes	yes	76	4.07	4.07	61.6822	3.1	7.13	150	15.7	425	4.2	2.29	1808	1808	11.8	23920	20860	0	290	186000	27	56	0.35	60.2	19	870	210	207	2.5	200	yes	yes	0.1
539	57.5551	masc	21.9136	no	yes	no	no	no	yes	yes	no			10	6	no	yes	228	6.01	6.01	87.3832	10	7.32	145	16		13.6	3.05			8.3	34110	31520	0	650	263000	492	133	0.62	80	20	4000	60	21897
540	61.0815	masc	27.7575	yes	yes	no	no	no	no	no	no	1.8	42.2738	16	12	yes	yes	83	7.24	7.24	109.346	8.3	7.2	155	26.5		9.6	3.08	13809	13809	10.3	26220	23900	10	1230	288000	44	28	0.14	339.7	8	2700	340	2517			yes	yes	0.75
541	44.5339	masc	21.7738	no	yes	yes	no	no	yes	no	no	0.78	112.401	7	7	no	yes	220	2.8	2.56	41.1215	4	7.38	135	22.4	283	5.4	1.99	2338	4141	6.2	13280	11990	0	870	146000	26	17	0.66	77.4	6	2700	320	87	2.2	59.26	yes	no	0.1
542	51.0856	masc		yes	yes	no	no	no	no	no	no	0.6	116.811	12	8	no	yes	75	0.6	6.57	89.2523	6.7	7.35	138	27.4		8.9	2.92	1857	22732	8.2	20570	17580	100	1930	411000			0.34	143	16	600	1140	251			no	yes	0.4
543	73.7303	fem	27.9421	no	yes	no	no	no	yes	no	no			12	12	yes	yes	88	0.82	0.97	28.0374	4.6	7.4	138	31.8			2.45	5317	5317	13.5	10980	9420	10	990	328000	28	62	0.38		26	800	6090		2.9
544	56.2546	masc	28.9461	no	yes	no	no	no	no	no	no			10	7	no	yes	187	4.89	4.89	82.7103	5.2	7.32	144	19.2	341		2.97	977	3842	13.3	14860	12850	10	940	216000	29	31	0.64	187.7	10	3400	570	436	3.3	146.79	no	no	0.3
545	45.7769	masc	22.8374	yes	yes	no	no	no	no	no	no	0.97	97.6359	6	6	no	yes	223	1.66	0.97	46.729	4.5	7.43	161	28.6			2.91	1598	1598	12	5270	4390	0	380	238000			0.34		11	3520	570	275			no	yes	0.5
546	70.5435	fem	26.7094	no	no	no	no	no	no	no	no			2	2	no	no	162.5	0.59	0.59	15.8879	3.8	7.46	143	25.1	438		2.11	1458	112678	12	5900	4950	70	580	206000	31	22	0.13	159.8	18	1600	1150	90	3		no	no	0.05
547	82.1081	fem	25.0995	yes	yes	no	no	no	no	no	no			4	4	no	no	54.7368	1.06	1.06	42.5234	3.2	7.44	143	23.4	598	3.9	1.65	4696	7378	13.7	16550	14850	10	1000	317000	33	18	0.41	57.2	26	1250	730	52	3.1
548	70.9678	masc	31.2213	yes	yes	no	no	no	no	no	no	1.36	55.6478	15	12	yes	yes	70	2.45	2.45	27.1028	4.8	7.29	137	24.3	582	5.5	1.95	5423	8056	12.4	14240	11930	20	1610	293000	40	29	0.88	422	13	200	540	119	2.7		yes	yes	0.1
549	48.2245	fem	30.0781	yes	yes	no	no	no	no	no	no			7	7	no	yes	158	1.09	1.09	22.8972	4.1	7.33	143	25.8	466	3.9	2.12	15513	15513	9.8	11590	9640	120	1050	416000	13	36	0.37	337.6	10	700	520	22	3		yes	yes	0.9
550	65.1472	masc	24.9135	yes	yes	no	no	no	no	no	no	1.2	67.05	5	2	no	no	395.238	4.93	4.93	61.215	4.6	7.23	131	18.1		5.3	2.44		691	13.9	7450	6370	60	620	162000	26	32	0.31	225.5	21	200	230		2.6	322.99	yes	yes	1
551	65.6509	masc	24.9135	yes	yes	yes	no	no	yes	yes	no			11	11	yes	yes	130	3.33	3.49	71.4953	5.4	7.17	143	18.3	670	10.8	2.55	17024	17024	9.8	18070	16800	0	650	355000	21	27	0.19	230	12	1000	40	92	2.5
552	70.7871	masc	25.565	yes	yes	no	no	no	no	yes	no	1.22	63.4674	5	4	no	no	245.75	1.51	1.51	33.1776	4.9	7.35	138	19	604	3	2.19	23914	23914	11.2	4240	3070	170	720	85000	45	28	0.28	71	9	2500	740	157	3.5		no	no	0.1
553	81.5496	masc	25.4581	no	yes	no	no	no	no	no	no	1.84	36.252	16	13	yes	yes	170	3.66	3.66	92.5234	3.4	7.42	144	20.8	453	5	2.4	91092	97145	7.7	7130	6170	0	650	51000			0.25	103.6	10	620	20
554	48.1478	masc	25.2092	yes	no	no	no	yes	no	no	no			15	15	yes	yes	126	0.68	0.68	19.1589	3.6	7.32	140	18.1	460			1081	4110	7.7	13820	11190	20	1380	72000	110	69	2.16	161.9	26	500	370	1146	1.9	5.88	no	no	0.4
555	74.5927	masc	25.4581	no	no	no	no	no	no	no	no			11	11	yes	yes	142	0.97	0.97	38.785	4.7	7.32	145	29.1	492	3.3	2.84	450	919	12.5	16750	14820	0	1130	326000	19	30	0.32	184.5	12	850	1360	85	2.9
556	42.8802	masc	22.0386	no	no	no	no	no	no	no	no			8	7	no	yes	160	1.23	1.25	31.7757	4.4	7.38	143	20.7		2.6	2.78			13.3	12900	11270	0	1030	261000					22	1800	80
557	65.6126	masc	25.0762	no	no	no	no	no	yes	yes	no	1.1	74.2144	17	14	yes	yes	44	2.4	2.4	23.3645	4.1	7.15	135	24.3	1140	8	2.46	14648	14648	15.9	5430	4700	0	520	190000	72	44	2.4	245.5	22	400	0		3
558	61.8891	masc	25.8478	no	no	no	no	no	no	no	no			16	12	yes	yes	75	1.36	1.36	16.8224	5.1	7.09	144	25.4			2.95	127187	128000	13.5	15870	13770	0	790	224000	51	35	0.58		16	0	210		2.6
559	69.0842	masc	25.2174	no	no	no	no	no	yes	no	no			12	12	yes	yes	102	2.79	2.79	42.0561	4.6	7.29	144	21.9			2.41	69582	69582	15.8	14190	11920	280	1280	259000	72	20	1.26	351.5	12	500	690	2252			yes	yes	1.6
560	67.729	fem	23.8751	yes	yes	no	no	no	no	no	no	0.85	74.7046	10	10	yes	yes	281	3.49	3.49	63.5514	5.2	7.21	135	17.6	425		2.23	4489	5389	9.4	31320	29030	10	720	671000	41	80	0.22	277.4	11	600	940	341	1.7		no	no	0.5
561	63.5729	masc	25.2826	yes	yes	no	no	no	no	yes	no			15	11	yes	yes	126	6.81	6.81	99.0654	7	7.09	129	12.6	502		1.95	626	4717	12.9	17160	15510	0	570	282000	16	17	0.24	59	9	35	400	385	2.6
562	71.3703	masc	24.0238	no	no	no	yes	no	yes	no	no			5	5	no	yes	82.875	0.89	0.62	27.1028	5	7.34	128	27.5	445	2.5	2.06	971	1024	15.7	10800	10600	180	290	116000	11	46	0.42	98.4	24	1550	240	424	2.5
563	68.7721	masc	24.8356	no	yes	no	no	no	no	no	no			7	7	no	yes	168	0.69	0.55	23.3645	3.2	7.47	150	43.9	321	3.4	2.38	5586	5586	8.7	15350	12910	20	1500	443000			0.26		12	750	3150				no	no	0.5
564	67.5948	fem	24.3375	no	yes	no	no	no	yes	yes	no	0.88	71.7188	12	11	yes	yes	161	1.71	1.47	28.972	4.9	7.04	139	15	1467	4.9	2.09			13.3	17710	13220	160	3850	230000	86	69	0.93	325.8	55	1200	280	480	3.1		yes	yes	0.25
565	50.2505	fem	21.4536	no	yes	no	yes	no	no	no	no			2	2	no	no	206	0.71	0.77	12.1495	4.1	7.41	139	24.7					33297	11.4	3810	2910	0	750	180000	37	22	0.59	54.5	10	620	890	188	2.2
566	36.3121	masc	22.6474	no	yes	no	yes	no	yes	no	no	0.78	118.298	11	7	no	yes	328	3.19	2.19	35.514	3.9	7.3	140	22.6		1.9	1.84			7.9	43420	46700	400	6800	128000	92	26	3.12	292.4	48	0	1100	189
567	57.8261	fem	22.0604	no	no	no	no	no	no	no	no			8	8	no	yes	97	0.81	2.56	42.5234	4.7	7.27	140	22			1.89			11.6	10120	8790	10	940	212000			0.2		8	1400	120				no	no	0.25
568	54.4285	fem	25.0657	no	yes	no	no	no	no	yes	no			5	4	no	no	75	0.75	0.6	11.215	3.6	7.42	144	21.2		2.7	1.82		91412	12.3	13050	10960	0	1570	291000				331	14		1770	57	2.7		no	no	2.4
569	59.4524	masc	22.4996	yes	yes	yes	no	no	no	yes	no			11	11	yes	yes	166	2.64	2.64	53.7383	4.8	7.26	140	27.7	847	2.9	2.73	6069	6069	14.2	9960	9560	0	300	194000	24	14	0.61	82.4	9	1460	0	407	3.5
570	59.4716	fem	24.677	yes	yes	no	no	no	no	yes	no			18	14	yes	yes	88	3.15	3.15	48.1308	4.6	7.22	140	17.7	509	4.6	2.14	2212	10491	7.7	5200	4150	20	740	93000	92	41	0.45	349	18	90	180	1856	3.2
571	51.0007	masc	25.3934	yes	yes	no	no	no	yes	no	no	0.98	93.3587	12	8	no	yes	86	1.55	1.55	32.243	4.5	7.22	139	25.3		4.5	2.03	62811	62811	10.5	15800	14700	160	630	298000	79	120		221	13	120	1230	76		82.98	no	no	0.3
572	62.5845	masc	25.1278	yes	yes	yes	no	no	no	no	no			12	12	yes	yes	124	0.91	0.91	23.3645	4.8	7.33	137	23.5		1.8	2.46	1185	9248	14	7740	7050	0	480	137000	46	35	0.65	292.7	11	1350	620			636.89	no	yes	2.4
573	60.3696	masc	34.2936	no	yes	no	no	no	yes	no	no			4	4	no	no	81.5789	1.11	0.68	9.34579	4.3	7.42	138	28.1					1993	13.1	11560	9740	40	1110	311000			0.22			520	1780	889	2.8	310.99	yes	no	1.4
574	46.0233	masc	25	no	no	no	no	no	no	no	no	0.94	101.232	4	4	no	no	69.7895	0.92	0.59	18.6916	3.2	7.46	140	24.2		3.5	2.12		14646	14.2	10680	9280	150	860	215000	63	55	0.66	335.3	17	1120	1530		3		no	no	0.2
575	49.4127	fem	25.1039	yes	yes	no	no	no	no	no	no			12	11	yes	yes	107	1.34	1.66	51.8692	5.1	7.27	141	24.7		2.8	2.59			9.5	8780	8170	10	350	294000			0.24	189.3	11	1150	100				yes	yes	1.1
576	63.5373	fem	30.1315	no	yes	no	no	no	no	no	no	0.49	105.484	10	7	no	yes	129	2.51	2.51	52.8037	5.5	7.09	137	28.6	487	8.2	2.15	13361	14617	12	19650	16320	0	1180	267000	41	35	0.14	433.2	4	325	1020	38	2.6		yes	no	0.3
577	68.3477	masc	25.4694	no	no	no	no	no	yes	no	no			5	5	no	no	60.4211	0.89	0.89	20.5607	7	7.47	146	22.8	881	2.2	1.1	21728	21728	14.1	5150	4070	0	670	142000	56	28	0.5	122.9	19	600	310	402	3.2		no	no	0.7
578	52.3368	fem	33.6221	no	no	no	no	no	no	no	no			12	12	yes	yes	59	0.7	0.7	17.2897	3.2	7.47	142	29.8	336	4.7	2.05	818	818	11.7	10950	10340	0	420	346000	15	27	0.22	322.6	16	900	330		3
579	88.6598	fem	25.3906	no	yes	no	no	no	no	no	no			5	5	no	no	53.1579	0.94	0.94	21.028	3	7.41	136	26.3	293	3.3	1.91	831	13573	14.6	4230	2950	0	1020	105000	74	68	0.42	34.6	10	1100	60				no	no	0.8
580	61.1855	masc	25	yes	no	no	no	no	yes	yes	no			6	3	no	no	276.667	2.48	3.52	51.4019	3.8	7.43	139	23.6	439	4.1	1.96	17315	20460	10.4	15160	13930	0	550	237000	17	50	0.09	185.9	11	690	110	160	2.1		no	no	1.1
581	62.6146	masc	25.3815	yes	yes	no	no	no	yes	yes	no	1.42	55.6558	13	12	yes	yes	128	2.07	2.07	39.2523	4.1	7.27	161	26.5	647	4.6	2.67	91516	91516	14.3	22650	20520	0	1190	148000	27	20	0.19	26.1	10	1470	1750	35			yes	no	0.7
582	69.9466	fem	25.3333	no	no	no	no	no	no	no	no			14	10	yes	yes	281	2.43	2.43	25.7009	4.1	7.26	140	20.5	761	4.9	2.39	65372	65372	13.3	15560	13800	0	880	222000	51	39	0.3	272.9	21	40	280	3153
583	78.3409	masc	27.5482	no	yes	no	no	no	no	yes	no			3	3	no	no	273.333	0.86	0.86	19.1589	3.7	7.47	136	23.4	388	2.7	2.08	1020	15229	14.4	5920	5380	0	360	157000	75	36	0.45	170.5	10	600	1780	1136	3.1		yes	yes	0.7
584	64.1013	masc	25.7117	no	yes	no	no	no	yes	yes	no	1.37	57.5674	4	3	no	no	130	1.79	1.79	21.9626	3.6	7.43	142	24.9	316	4	2.03	3248	3248	14.2	19570	18510	0	690	138000	29	21	0.18	388.1	20	800	100	136	3.2
586	68.0465	masc	30.478	no	yes	no	no	no	no	no	no	1.69	43.6638	2	2	no	no	157	2.07	2.32	31.7757	4.7	7.26	140	20.1	417	3.6	2.05	536	536	11.3	17270	16470	0	470	313000	42	77	0.35	327.5	13	1400	10		2.6		yes	no	0.9
587	80.6516	masc	20.7612	no	yes	no	no	no	yes	no	no			10	7	no	yes	100	2.59	2.59	42.0561	3.3	7.47	142	18.1	688	3.1	2.49	30870	30870	12	18970	16830	0	1060	402000	26	10	0.2	218.1	14	365	1160	75	2
588	50.6804	masc	51.9031	yes	yes	no	no	no	no	no	no	1.05	86.1121	12	8	no	yes	72	2.57	2.57	29.4393	4.5	7.2	140	24.1	554	4.6	2.31	5866	6609	13.4	9660	8240	0	1270	210000	53	56	0.29	228.6	15	130	910	3187	2.9		yes	no	2.7
589	46.694	masc	21.9671	yes	no	no	no	no	no	no	no			7	7	no	yes	182	2.8	2.8	60.7477	5.9	7.26	141	20.1	847	4.7	2.88	13941	13941	10.9	12130	11460	10	420	192000	17	27	0.14	86	25	750	120	70	2.9
590	61.2129	fem	27.8293	yes	yes	no	no	no	no	no	no			14	11	yes	yes	122	4.2	4.2	111.682	3.6	7.45	156	24.2	1153	3.1	2.75	3692	11287	10.4	16130	14780	50	430	342000	33	23	0.34	332.6	19	1300	1140		2.1	34.88	yes	no	0.2
591	67.0445	masc	28.0277	yes	yes	yes	no	no	yes	yes	no			16	12	yes	yes	77	5.03	5.03	54.6729	4	7.45	133	23.4	841	8.9	2.74	2257	2257	16	10270	9040	0	310	182000	173	54	0.61	308.6	13	0	20	7951	2.7
592	46.0999	fem	33.7577	no	no	no	no	no	no	yes	no	1.03	67.8681	4	3	no	no	126	1.61	1.61	32.7103	4.8	7.33	139	16.5	331	3.4	1.81	1098	3978	11.9	6250	5420	0	530	128000	38	13	0.31	105.6	10	2950	440	193	3.8		no	no	0.2
593	56.9254	masc	25.6489	no	no	no	no	no	no	no	no			5	2	no	no	122.8	0.85	0.99	11.6822	4.7	7.46	133	27.4	424	2.7	2.03	1082	17596	14.8	5340	4560	0	450	154000	46	34	0.31	122.8	11	480	60	89	3.6		no	no	1.5
594	36.7447	fem	25	no	no	no	no	no	no	no	yes			11	8	no	yes	80	1.06	1.06	8.41121	5	7.2	141	20.2	555	6.3	3.45			10.9	16450	15120	0	820	310000	26	12	0.66	145.8	7	250	480	21	3
595	50.3874	masc	24.8591	no	yes	no	no	no	no	yes	no			12	11	yes	yes	133	1.39	1.39	17.757	3.4	7.42	144	28.6	429	3.2	2.33			12.9	11660	9940	140	590	318000	40	20	0.66	200.5	10	550	620	2872	2.9		no	no	0.2
596	56.6927	masc	21.7993	yes	yes	no	no	yes	no	no	no			12	8	no	yes	79	7.68	7.68	127.103	4	7.22	135	13.5	620	6.2	1.91	6282	6282	6.5	5320	5160	0	110	174000	26	21	0.16	69.2	16	1650	0	1910	2.6		yes	yes	0.3
597	40.4928	masc	36.2959	no	no	no	no	no	yes	no	no			9	8	no	yes	94	1.38	1.38	21.028	4	7.38	141	24.3	556	3.9	2.72	439	12794	12.1	5400	4810	0	380	279000	98	192	0.63	66.7	12	800	390	1257	3.1		yes	yes	1.7
598	69.4292	masc	25.8065	no	yes	yes	no	no	yes	no	no	1.1	72.4735	13	10	yes	yes	245	1.98	1.98	38.785	3.2	7.24	139	28	622	3.5	2.1	1121	5372	15.9	11380	9330	10	1220	203000	130	72	0.9	90.5	14	400	870	637	3.6		yes	no	0.5
599	42.9788	masc	21.6049	no	no	no	no	no	no	no	no			9	9	no	yes	83	0.97	0.97	24.2991	4.1	7.41	140	24		2.8	2.45	34220	34220	13.4	3060	2080	0	780	184000	37	29	1.67		15	1000	340	666	3
600	63.0828	fem	25.2826	no	yes	no	no	no	no	yes	no	1.1	56.4323	7	4	no	no	66.9474	1.76	1.76	42.5234	3.7	7.46	137	20.8	1204	4	2.48	962	1983	14.1	8600	7490	0	760	239000	106	71	0.39	199	17	210	570	297	3.3		no	no	0.2
601	74.8446	masc	19.5918	yes	yes	no	no	no	no	no	no	1.09	70.8454	5	4	no	no	68.4211	1.93	1.93	93.9252	4.2	7.37	157	20.6	542	5.1	2.93	18289	18289	12.7	14200	12610	0	780	333000	48	54	0.37	24.3	22	1250	300	784	3.4		yes	yes	0.2
602	59.989	masc		yes	yes	yes	no	no	no	no	no			16	13	yes	yes	85	3.14	3.14	49.0654	4.2	7.19	143	19.8	682	7	2.99	128000	128000	14.1	15450	13840	150	1040	314000	34	85	1.45	190.4	14	475	500	1194	2.6		yes	yes	0.25
603	60.0055	masc		yes	no	no	no	no	yes	no	no			18	14	yes	yes	59	7.3	7.3	124.299	5.2	7.1	140	21.4	476	10.2	3.58	7177	7177	10.7	10720	10110	10	380	159000	170	137	4.27	139.3	18	0	10
604	45.4976	fem	35.083	no	yes	no	no	no	no	no	no	1.04	67.3375	2	2	no	no	105.263	1.19	1.19	30.8411	3.8	7.43	140	23.8	377	4.1	2.73	1761	1761	11.4	7970	7030	0	800	284000	30	32	0.19	73	8	1200	130	107	3.7		no	no	0.2
605	60.2053	masc	22.8571	yes	yes	no	no	no	yes	no	no	0.83	100.067	13	12	yes	yes	168	1.52	1.25	29.4393	5.2	7.25	145	17.2	651	2.9	2.49	4306	54546	14	9760	7480	0	1320	137000	50	32	0.4	132.7	10	2100	100	629	2.4	280	no	no	1.4
607	78.1875	masc	30.1038	no	no	no	no	no	no	no	no			7	6	no	yes	210	1.44	1.44	32.243	4.8	7.1	144	22.1		3.9	2.63	1833	1833	14.3	18370	16810	0	800	196000				39.9	12	900	20
608	65.5277	masc	25	no	yes	no	no	no	no	no	no			9	9	no	yes	90	1.03	1.03	22.4299	3.8	7.38	139	22.6		3.7	2.48	11305	11305	13.5	14860	13970	0	450	121000	83	54	0.19	309.8	23	700	1160	892
609	73.18	masc	24.9135	yes	yes	no	no	no	no	yes	no			15	11	yes	yes	112	6.68	6.68	86.9159	6.7	7.25	146	23.1		8.8	2.68	15784	26057	5.9	12940	10270	700	1220	511000	52	32	0.26	299.5	12	25	1130		2.1	74.29	no	no	0.8
610	65.2895	masc	30.4705	no	no	no	yes	no	no	no	no	1.22	65.675	5	2	no	no	171.2	3.73	3.73	36.4486	5.1	7.34	143	18.5	200	4.7	2.14	13991	13991	7.8	3250	2730	30	370	155000	26	26	0.16	209.9	7	1100	310	42	2.7		no	no	0.6
612	61.8809	fem	24.8777	no	no	no	no	no	yes	no	no	1.13	55.0493	7	4	no	no	68.4211	1.41	1.41	25.2336	4	7.35	138	21.5		2.9	2.24	609	609	13.6	7480	5770	0	1120	155000	47	25	0.38	101.8	19	400	390	252
613	65.4812	masc	25.5102	yes	yes	no	no	no	no	yes	no	1.15	70.4169	4	3	no	no	143.4	1.65	1.65	27.5701	5.1	7.32	136	22	325	3	2.21	2449	2449	16.3	4590	3200	0	970	122000	53	40	0.32	49.2	16	930	1020	86	3.5		no	yes	0.2
614	80.3231	fem	25.3333	no	yes	yes	no	no	yes	yes	no			13	13	yes	yes	101	0.5	0.5	9.34579	3.6	7.44	142	21.6	566	3.6	2.25	15934	15934	11.6	14140	13170	20	560	80000	135	78	0.73	178.6	12	800	530	8436	2.1		yes	yes	1.5
615	55.7618	masc	19.4674	no	yes	no	no	no	no	no	no	1.29	65.1716	6	3	no	no	292.5	2.14	1.29	13.0841	4.3	7.31	135	17.8	623	3.7	2.12	955	955	6.3	8230	4000	360	2730	210000	25	12	1.37	66.7	13	380	360	29	3.4		no	no	1.6
616	79.384	fem	25.3333	yes	yes	no	no	no	no	no	no			6	5	no	no	66.3158	0.83	1.22	41.5888	4	7.33	137	26.6	425	5.4	1.94	2102	2102	12.5	5930	4580	30	790	250000	13	6	0.25	10.4	21		360	27	2.7		no	yes	1
617	69.7221	masc	25.2363	yes	yes	no	no	no	no	no	no	1.46	51.5034	7	4	no	no	72.5	1.81	1.81	38.3178	5	7.44	136	19.2	526	7.8	1.93	1188	1743	14.7	12470	11270	0	1100	383000	28	27	0.61	330.9	20	400	40	124	2.7		yes	yes	6
618	62.0287	masc	25.2174	no	yes	no	no	no	no	yes	no			7	6	no	no	96.25	1.26	1.26	11.215	4.2	7.38	141	25.8	608			7241	7241	14.5	6520	5140	0	1030	169000	54	46	0.36				410		3.8		yes	yes	0.6
619	60.6762	fem	25.7117	yes	no	no	no	no	yes	no	no			8	8	no	yes	75	0.81	0.74	17.757	4.2	7.19	139	28.2	732	4.8	2.18	1267	1267	11.9	15780	15280	0	380	160000	44	35	0.42	275.8	10	800	80	29	2.6
620	63.8686	masc	28.075	yes	no	no	no	no	no	no	no			15	11	yes	yes	148	5.11	5.11	42.9907	9	7.09	133	15.2	1169			1863	1863	8.5	8530	7800	0	520	336000			0.26	373	14	260	130	209	2.3	1305.08	yes	yes	1.4
621	63.4114	masc	24.9135	yes	yes	no	no	no	no	no	no			8	8	no	yes	94	2.63	2.63	26.6355	7.5	7.3	131	20.2	932	6.8	2.72	1091	1091	14.6	18280	17010	0	910	233000			0.8	303	16	1850	70
622	58.3463	fem	28.5156	yes	yes	no	no	no	no	no	no			10	7	no	yes	141	0.92	0.92	28.0374	4.2	7.39	138	32	664	2.4	1.57	78836	78836	11.2	9490	7650	400	1090	191000			0.28	74.9	21	460	1660		2.4	33.3			0.2
623	75.0089	masc	27.8159	yes	no	no	no	no	no	no	no			4	4	no	no	71.5789	0.78	0.78	32.7103	5	7.4	143	24	442	4.1	2.16	1335	1335	12	13330	12620	0	490	200000	32	57	0.65	153.9	12	1550	110	27	3
624	63.5346	masc	27.9904	yes	yes	no	no	no	yes	no	no	1.19	68.4094	13	12	yes	yes	75	1.59	1.69	45.7944	3.8	7.34	139	26.5		3.8	3.05		4148	12.7	7970	6450	0	800	232000			0.5		10	750	580	767	3	16.13	yes	no	0.2
625	76.4025	masc	24.8889	yes	yes	no	no	no	no	yes	no	1.09	70.1623	16	12	yes	yes	70	3.44	3.44	57.9439	5.5	7.14	137	23		9.7	2.11	963	963	12.1	25800	23480	0	1290	259000			0.15		12	0	60	3560	2.8	68.38	yes	no	0.4
626	63.3347	masc	25.3906	no	no	no	no	no	no	no	no			8	8	no	yes	100	0.62	0.48	19.1589	5	7.36	144	31.5		2.8	2.65	66979	66979	9.4	8610	8270	0	250	148000	55	33	0.31	272	19	870	230	1305	2.5	98.11	no	no	0.6
627	81.5031	masc	25.4694	no	yes	no	no	no	no	no	no			13	12	yes	yes	132	1.36	1.59	45.3271	3.5	7.38	140	15.1	379	3.4	2.14	938	6311	11.4	5730	5210	0	400	129000			0.29	149	14	500	300	234	2.4	759.49	yes	yes	0.9
628	51.2854	masc	21.9671	no	yes	no	no	no	no	yes	no	1.33	64.6004	8	7	no	no	83	1.33	1.33	19.1589	9.3	7.46	131	25.6	1600	1.9	2.1		5789	16.2	7010	5180	0	1390	189000	121	57	3.25	85.8	11	1450	1310	1957			no	no	0.3
629	47.8275	fem	22.0741	no	no	no	no	no	no	no	no			2	2	no	no	103.75	0.56	0.56	13.5514	3.9	7.41	147	30.9		2.6	2.08		3264	12.4	14220	11480	0	1840	300000	114	151	1.15	35.9		1500	580
630	49.2841	masc	21.7014	no	no	no	no	no	no	yes	no	1.15	77.8799	12	11	yes	yes	177	1.67	1.67	42.9907	6	7.34	139	20.3		6.4	2.78	6115	6115	12	17860	14400	0	1640	355000	52	50	0.34	71.3	22	1800	0
631	70.0534	masc	22.8571	no	yes	no	no	no	no	no	no	1.19	65.6914	12	12	yes	yes	83	3.59	2.21	69.6262	3.9	7.31	142	19.8				49563	49563	13.3	8800	7580	0	430	169000			0.92		13	2100	10
632	72.4216	masc	25.5937	no	yes	no	no	no	no	no	no			11	8	no	yes	59	2.07	2.07	60.2804	4.2	7.22	177	31.9	548		2.54	5435	6463	10.2	14710	11370	110	2900	162000	41	34	0.38	94.3	29	200	120		2.1		yes	no	0.2
633	49.9138	masc	43.8276	no	yes	no	no	no	no	yes	no			4	4	no	no	91	1.1	1.1	18.2243	3.2	7.45	140	27.5	542		1.68	728	22916	12.5	8380	7190	0	870	156000	47	54	0.35	97.2	11	800	1890	221	2.9	275.21	no	yes	0.8
634	68.5202	fem	28.3039	yes	yes	no	no	no	yes	no	no			16	12	yes	yes	111	6.76	6.76	115.888	6.3	7.24	144	14.4	1275	12.9	2.83	13829	13829	12.3	15940	14780	20	520	145000	364	384	0.42	114.5	18	250	250	10834	2.7	4013.33	yes	yes	1.6
635	78.2943	masc	28.0863	no	yes	no	yes	no	no	no	no			3	2	no	no	192	2.87	1.8	36.4486	4.1	7.47	141	23.4		2.9	1.71		10664	7.2	3920	2000	70	1520	213000			0.43		13	2000	170			49.02	no	no	0.1
636	15.8275	fem		no	no	no	yes	no	no	no	no	1.59	48.6586	9	5	no	yes	440	1.87	1.87	41.1215	4.1	7.32	138	15.8	6000	3.7	2.24	7188	18212	12	22710	19760	0	1140	154000	5669	3712	1.56	73.9	34	0	0	231	2	50	no	no	0.05
637	71.5044	masc	24.9989	no	no	no	no	no	no	no	no			16	12	yes	yes	142	2.19	2.19	40.1869	4.1	7.22	126	21.3	700	2.7	2.29	6886	15348	16	8620	6580	0	800	144000	54	26	0.48	146.2	22	0	140	1193	2.8
638	50.078	masc	22.0386	no	no	no	no	no	no	no	no			4	4	no	yes	76.4	0.97	0.97	16.3551	4.8	7.41	141	26.8	390	3.4	2.69	725	3852	16	1580	9290	90	1210	204000	27	26	0.36	461.5	18	700	1150	1399		17.07			0.1
639	56.2026	masc		yes	yes	no	no	no	no	no	no			7	4	no	no	309.524	3.59	3.59	28.0374	4.1	7.33	137	26.1	268	4.7	1.78	2084	4787	8.4	5060	3960	30	890	92000	33	21	0.2	123.2	9	650	140	34	1.9		yes	yes	0.5
643	55.0253	fem		yes	yes	no	no	no	no	no	no			7	4	no	no	73.4737	0.51	0.5	4.20561	3.9	7.39	139	23.6	606	2.8	1.89	1034	6959	12.3	5590	5020	0	450	293000	50	31	0.27	209.1	7	310	250	40	3.1	333.33	yes	yes	0.9
645	68.9966	masc	22.7204	no	no	yes	no	no	no	no	no	0.83	94.7431	16	12	yes	yes	74	3.92	3.92	49.5327	5.2	7.25	138	19.4	494	3.6	1.98	7195	7195	13.2	12390	10780	0	1240	205000	42	41	0.47	569.2	20	0	550	652	2.9		no	yes	2.1
646	40.3176	masc	36.6289	no	no	no	no	yes	no	no	no	1.2	78.2463	14	11	yes	yes	110	3.7	3.7	42.0561	5.8	7.28	138	22.8	546	5.9	2.6	654	23578	13.3	11900	10640	0	790	260000	352	385	0.47	155.1	10	480	1020	4882	3.4	126.96	yes	no	0.8
648	31.1978	fem	40.5696	no	no	no	yes	no	no	no	no			2	2	no	no	144	0.48	0.48	21.4953	3.2	7.52	146	36.7	402	3.8	2.09	1318	6360	10.2	11210	10560	0	330	160000	37	155	0.33	63.9	12	600	980	75	2.7		no	no	0.2
649	78.1465	masc	25.7812	yes	yes	no	no	no	yes	yes	no			15	11	yes	yes	162	3.86	3.86	45.3271	5	7.4	142	20.2	275	5.2	2.27	5799	6653	6.7	5180	4250	120	680	156000	55	41	0.15	258.8	10	0	700	24	2.3		no	yes	0.5
654	70.6995	masc	26.9896	yes	yes	yes	no	no	no	no	no			12	12	yes	yes	44	0.87	0.87	15.8879	4.1	7.41	140	18.7	471	3.2	1.91	5483	7103	12	13580	12730	0	370	358000	19	36	0.46	82.4	14	600	40		2.1		yes	yes	1.4
656	54.6585	masc	33.2031	no	no	no	no	no	yes	no	no			3	3	no	no	146	0.79	0.68	9.34579	3.6	7.4	138	27.9	283	3.5	0.88	3530	3530	13.6	3330	1580	290	990	135000	32	17	0.45	51.2	17	1350	290	28	3.5	370	no	yes	0.5
657	73.0157	masc	24.3827	yes	yes	no	no	no	no	yes	no	1.04	75.8094	2	2	no	no	292.5	1.04	0.93	11.215	5	7.37	138	20.4	965	2.7	2.19	3547	3547	8	8800	8230	10	350	267000	59	41	0.37	167.3	12	4300	230	101	2.9		no	no
658	51.5921	fem	23.7118	no	no	no	no	no	no	no	no			11	11	yes	yes	150.923	0.81	0.81	13.5514	3.4	7.4	138	18.2		2.9	1.94	1459	2405	12	15310	12850	0	2130	319000	41	32	0.31	306.8	19	1900	630			31.37	yes	yes	0.1
659	71.1841	masc	25.3815	no	yes	no	yes	no	no	yes	no			11	8	no	yes	94	0.84	1.08	14.486	4	7.44	138	23.2	569	5	2.51	2174	85531	10.2	5630	3590	90	920	172000	24	21	0.44	73.5	15	225	90	135	3.1	32.43	no	no	0.3
660	76.3888	masc	25.5036	yes	yes	no	no	no	no	no	no			12	11	yes	yes	193	2.1	2.1	28.972	5.4	7.25	138	19.6	752	4.2	2.55	1960	7295	15	18740	15500	10	2240	393000	38	45	0.81	132.9	18	1180	680	140	3		yes	yes	0.4
661	70.5133	masc	25.0593	yes	yes	no	no	no	no	no	no			17	13	yes	yes	97	2.16	2.16	59.8131	5.1	7.32	153	17.6		11.7	2.75			14.5	26360	25630	0	260	116000			0.63		36	100	0
662	80.9144	masc	23.6614	no	no	no	yes	no	no	yes	no	1.17	62.6622	9	9	yes	no	313.333	3.03	3.03	66.8224	4.7	7.43	145	20.9	406	4	2.17	11133	11133	10.2	11570	10640	0	580	135000	62	48	3.41	252.2	14	4000	10	35	2.9		yes	yes	2
663	71.6249	masc	20.7612	no	no	no	no	no	no	no	no			15	12	yes	yes	60	0.97	1.88	46.729	3.7	7.44	143	26.1		4.1	1.96			8.2	9740	6480	460	2150	333000	27	52	0.25	7.6	15	350	1110		2.7	51.56	no	yes	0.6
664	84.9938	masc	25.6173	no	yes	no	no	no	no	no	no			8	7	no	yes	165	1.31	1.31	28.5047	4.8	7.19	140	18	369	3.4	1.94	5333	5333	11.9	5790	4920	0	580	193000	34	32	0.71	60	19	700	140		2.9
665	60.1697	masc	31.9193	no	no	no	no	no	yes	no	no	1.5	52.9116	13	13	yes	yes	96	2.49	2.49	51.4019	5	7.19	158	34	739	3.7	2.75	27157	27157	8.8	18900	18100	10	470	118000	54	73	0.38	148.6	17	1900	270	402	2.9
666	57.6016	fem	33.8741	yes	yes	no	no	no	no	no	no			7	7	no	yes	100	1.14	1.14	34.5794	4.3	7.43	144	19	585	3.1	2.29	1547	4886	12.4	11350	9200	0	1930	282000	54	33	0.15	336.1	12	880	500	155	3.2
667	53.1061	fem	24.3141	no	no	no	no	no	no	yes	no	1.07	62.0706	9	6	yes	no	115.167	1.24	1.24	31.7757	4	7.42	142	23.8	522	3	1.69	398	4273	14.9	12590	11650	0	540	214000	59	24	0.86	46.3	15	450	40	398	2.8		yes	yes	0.5
668	45.8727	masc	26.8923	no	no	no	yes	no	no	no	no	0.89	107.115	7	6	no	no	77.3684	1.58	1.58	39.2523	5	7.33	142	22.8	873	6.8	2.29	2812	20912	6.8	880	450	0	340	54000	114	14	0.55	228	9	500	10	162	2.8		yes	no	1
669	68.9884	masc	25.5296	no	yes	no	no	no	no	no	no			7	7	no	yes	150	0.9	0.9	31.7757	4.1	7.46	145	29.8		2.1	2.05	5249	5249	12.5	17380	16640	20	240	115000	40	54	0.56	31.4	20	3500	180
670	83.8686	masc	26.079	no	yes	no	yes	no	no	no	no	2.01	32.1377	16	12	yes	yes	370	7.5	7.5	94.3925	4.5	7.33	147	19.3	1395	6.2	2.18	11040	11040	8.8	10620	9340	20	620	49000	113	26	0.51	107.4	17	0	20	2328	2.2		no	no	0.3
671	36.9144	masc	21.9671	yes	no	no	no	no	no	no	no			9	9	no	yes	60	1.11	1.11	49.0654	4.9	7.35	140	22.5	2799	5.3	2.67	1195	7138	15.6	6450	5330	0	620	139000	167	70		26.3	33	3300	230	3214	3.1		yes	no	0.4
672	73.1581	masc	29.3575	no	yes	no	no	no	no	yes	no	1.19	64.4351	6	3	no	no	207.667	3.8	3.8	78.972	3.8	7.42	139	20.7	419	3.5	2.37	790	790	12.8	9740	8050	30	760	403000				139.1	24	1350	380		3.3		no	no	0.3
673	73.5907	masc	27.5482	no	no	no	yes	no	no	yes	no	1.1	70.6219	5	4	no	no	71.5	1.04	1.22	29.9065	4.5	7.47	136	27.3	370	4.5	2.2	358	36122	13.4	6930	5740	50	860	168000	36	21	0.3	74.3	8	900	880	164	3.5		no	no	1.4
674	51.9151	fem	32.8392	yes	yes	no	no	no	no	yes	no	1.71	35.6261	4	4	no	no	96.25	2.37	2.37	53.7383	4.9	7.26	135	18.6	674	2.8	2.21	2135	2135	10.9	9120	8170	20	810	175000			0.21	97.1	20	2400	100
675	66.0643	masc	22.9557	yes	yes	no	no	no	no	yes	no	1.41	54.9384	15	11	yes	yes	162	3.22	3.22	62.6168	4.9	7.35	138	19.5	795	5.3	2.7	858	858	16.3	10490	9630	0	700	180000	82	43	0.34	154.8	17	100	310	592	3.7		yes	no	0.2
676	50.6995	masc	21.8724	no	yes	no	no	no	no	no	no			8	8	no	yes	64	0.88	0.88	27.5701	5.3	7.24	144	25.1	536	4.4	2.04			12.5	8750	8060	60	340	164000	41	68	0.46	172.4	17	1750	450	1132	2.6		yes	yes	0.2
677	60.7693	fem	35.6401	yes	yes	no	no	no	no	no	no			12	12	yes	yes	82	0.9	0.9	28.5047	4	7.38	143	23.2	494	2.8	2.08	508	3497	11.4	7620	7100	0	290	248000	32	19	0.23	313.2	12	1470	420		3.3
678	67.2389	masc	27.7323	yes	yes	yes	no	no	no	no	no			9	9	no	yes	76	1.08	1.08	30.8411	5.8	7.29	140	27.3	553	4.5	2.55	7224	32094	14.8	6670	5740	0	310	136000	80	72		171.4	11	750	440	117	3.3
679	61.3826	masc	24.7475	no	yes	no	no	no	yes	no	no	1.08	77.889	13	12	yes	yes	156	1.76	1.76	30.3738	4.8	7.3	133	26.7	391	4.8	2.46	738	39095	14.2	29240	14870	0	13770	273000	42	61	1.56	115.6	12	600	510	30	2.8	12.35	no	no	0.8
680	62.3217	masc	25.6173	yes	yes	no	no	no	no	no	no			13	12	yes	yes	87.5	1.62	1.62	37.8505	5.3	7.32	136	16.8	317	5.5	2.4	20033	20033	15.5	23040	19810	230	920	351000	3779	2315	0.5	73.6	16	775	350	77	3.5
681	77.859	masc	25.5296	yes	no	no	no	no	no	no	no	1.42	50.6216	13	12	yes	yes	191	1.62	1.62	63.5514	3.1	7.39	163	29.8	331	2.7	2.33	2491	7326	10.1	8980	7960	40	910	105000	35	52	0.6	547.2	30	820	360	58		64.71	no	no	0.3
682	71.2389	fem	27.0552	yes	yes	no	no	no	no	no	no			15	11	yes	yes	142	3.97	3.97	105.607	6.9	7.25	133	17.7	585	7.8	3.09	686	686	11.1	15670	14180	0	1110	311000				149.2	21	0	0	677	2.9
683	69.4839	masc	25.1559	no	no	no	yes	no	no	no	no			9	8	no	yes	158	1.55	1.55	42.9907	4	7.43	143	19.8	616	3.2	2.04	1402	1402	8.9	5130	3590	10	1430	107000	41	28	0.29	57.7	22	950	710	51	1.9		no	no	0.3
684	51.2197	fem	24.977	yes	yes	no	yes	no	no	no	no	0.88	79.4077	16	12	yes	yes	175	4.82	4.82	60.7477	5.8	7.32	155	13.2	610	5.4	2.79	80614	80614	9.4	11270	9830	40	560	126000	56	65	0.34	301.5	16	50	40	164	2.8		no	no	1.2
685	70.4449	fem	26.1719	yes	no	no	no	no	no	no	no			11	11	yes	yes	138	0.8	0.8	17.757	4.5	7.32	140	26.8	513	3.4	2.22	61141	61141	13.4	17180	16020	0	710	179000	32	22	0.28	64.6	10	580	1300	462	2.9
686	70.1081	fem	22.2656	yes	yes	yes	no	no	no	no	no	1.48	37.8364	11	11	yes	yes	100	2.64	2.64	38.785	4.3	7.32	129	15.7	519	4.5	1.83	1992	1992	11.7	8610	7500	0	730	294000	43	36	0.14	72.5	15	1600	100	763	2.8	98.33	yes	no	0.2
687	70.3682	masc	25.4581	yes	yes	no	no	no	no	no	no			16	12	yes	yes	77	5.38	5.38	90.6542	7.4	7.31	129	24.6	753	5.6	1.93	915	2385	10.4	10140	9120	0	470	205000	40	17	0.27	282.8	9	210	380	833	2.8
688	60.9829	fem	19.3772	yes	yes	no	no	no	no	no	no			7	7	no	no	105	0.77	0.77	13.0841	3.4	7.42	146	34.9	473	2.3	2.52	1974	16522	12.7	4640	3900	0	630	103000	33	21	0.37	348.1	11	1100	390	382	2.6
689	56.5613	masc	26.2976	no	no	no	no	no	no	no	no			5	2	no	no	138	0.84	0.84	15.8879	5	7.48	135	20.6	392	2.8	2.12	1286	1387	14.3	5620	4080	0	610	245000	59	70	0.44	89.4	6	300	1860	70	2.8
690	67.2252	masc	27.9155	no	no	no	no	no	no	no	no	0.7	100.85	12	12	yes	yes	70	0.82	0.82	19.1589	3.9	7.22	141	23.3	764	4.8	2.21	60013	60013	13.9	12570	11310	0	880	279000	42	29	0.32	126.2	12	1110	1020	86	2.3		yes	no	0.5
691	53.8015	fem	21.7193	yes	yes	no	no	no	no	no	no	1.37	45.9413	10	10	yes	yes	222	1.62	0.86	59.8131	5	7.3	145	26.1	408	5.9	1.72	6062	1096	10.7	16540	15220	0	990	342000	13	25	0.23	149.8	19	2700	890	18	2.4		yes	yes	1.6
693	75.1704	masc		no	no	no	no	no	no	no	no	0.81	91.8483	6	6	no	no	66.3158	3.36	3.36	101.869	4.2	7.4	153	17.4	294	4.7	2.7	13762	13762	13.2	7920	7200	0	450	155000	68	37	0.44	247.3	16	1575	890	1524	2.2	25.81	no	no	0.2
694	65.9493	fem	29.2969	no	no	yes	no	no	no	no	no	0.7	95.3541	10	7	no	yes	146	3.83	3.83	89.7196	5	7.32	145	24.1	434	9	2.55	4927	4927	10.4	21920	19290	0	870	340000	15	25	0.25	168.7	9	2500	830		2.5	190.63	yes	yes	0.2
695	75.3429	masc	24.5675	no	no	no	no	no	yes	no	no	0.73	94.677	4	4	no	no	65.1	0.73	0.73	21.9626	4.1	7.4	142	28	742	4.7	2.7	17310	98830	14.7	13270	11390	0	1030	337000	69	89	0.84	96	14	900	20	264	3	56.36	yes	yes	0.2
696	50.1739	masc	22.0243	no	no	no	no	no	yes	no	no	0.74	110.266	7	7	no	yes	110	0.74	1.01	9.34579	3.7	7.46	142	25.8	200	3.5	1.55	3765	3955	6.9	590	2460	220	2560	468000	246	483	0.28	63.4		900	370				no	no	0.2
697	65.0705	fem	27.8159	no	no	no	no	no	no	no	no	0.63	98.3423	12	12	yes	yes	86	0.63	0.63	12.1495	4.2	7.42	139	21	743	4.2	2.29	1641	5952	13.4	10150	8740	0	810	205000	41	40	0.28	196.8	15	1600	230	225	3		no	no	0.5
698	76.282	masc		yes	yes	no	no	no	no	yes	no			3	3	no	no	166.2	1.17	1.17	21.4953	4.4	7.39	138	19	1081	3.3	2.5	9829	9829	13.7	4640	4000	0	490	102000	43	25	0.69	39.4	25	800	60	106			no	no
699	55.3977	masc	23.5883	yes	yes	no	no	no	no	no	no	1.02	86.5824	0	0	no	no	476.667	1.02	1.02	32.243	4.5	7.43	130	25.3	254	5	2.01	303	1231	13.3	4590	3510	0	690	191000	62	106	0.17	4.6	13	1000	180	45	3.4	26.15	no	no	0.1
700	72.2765	masc	31.5537	no	no	no	no	no	no	no	no	1.17	66.1206	6	3	no	no	225.667	1.56	1.56	29.9065	4.8	7.37	137	25.3	284	4.1	2.4	519	1823	14.9	3350	2840	0	410	122000	22	17	0.36	21.2	12	250	640	47	4.3		no	no	0.2
701	74.0972	masc	24.1517	no	no	no	no	no	no	no	no			11	10	yes	yes	240	1.33	1.33	42.9907	5	7.35	142	23.5	523	4.7	2.42	4191	4191	12.5	11100	10630	0	190	245000	38	30	0.24	251.4	16	820	150		2.9		no	no	0.4
702	59.4552	masc	22.5914	yes	yes	no	no	no	no	no	no			4	4	no	no	89	1.05	1.05	26.6355	5.1	7.41	133	21.6	361	7.2	1.72	190	2530	14.4	6170	4900	0	960	199000	54	56	0.68	68	13	1900	160		2.8	38.16	yes	no	0.1
703	68.9391	fem	28.7197	no	yes	no	no	no	no	no	no			12	8	no	yes	76	1.22	1.22	30.3738	3.2	7.46	144	28.9	475	3.2	2.59	190	190	15	9450	8250	0	620	344000	58	52	0.28	141.2	13	100	660				yes	yes	0.1
704	53.8453	masc	26.5625	no	yes	no	no	no	no	yes	no			13	12	yes	yes	200	1.66	1.66	40.6542	5.9	7.31	140	20.9	3000	4.7	2.27	125737	125737	14.2	20060	18850	0	400	258000	7128	4011	3.6	143.5	25	2500	310	362	2.5		no	yes	1.5
705	79.039	masc	24.3375	no	no	no	no	no	no	yes	no			14	11	yes	yes	146	2.07	2.07	40.6542	4.6	7.22	140	23.5	872	5.4	2.01	1604	1604	16.5	10190	8660	20	1160	154000	180	61	0.84	217.8	18	400	20	539	3	212.5	yes	yes	0.5
706	71.6578	masc	25.6055	no	yes	no	no	no	no	yes	no			15	12	yes	yes	48	1.26	1.26	17.757	4.2	7.34	139	23.1	461	3.9	1.87	1326	1326	13.3	14520	13510	0	490	283000			0.58	234.2	14	350	540	59
707	77.4073	masc	21.1389	yes	yes	no	no	no	no	yes	no			14	10	no	yes	60	5.19	5.19	206.542	6	7.28	149	30.6	586	5.1	2.44	987	987	12.1	30660	29310	0	250	65000	34	36	0.84	100	24	550	0	221	2		yes	yes	0.9
708	82.9459	fem	27.4884	no	no	no	no	no	no	yes	no			3	0	no	no	402.5	4.48	2.84	92.9907	6.9	7.33	145	21.4	295	4.8	2.11	3846	7219	10.9	10140	8510	0	1120	451000	43	42	0.53	73	11	400	510	1261	3.2	120.97	yes	yes	0.5
709	77.4511	fem	26.1719	yes	no	no	no	no	no	no	no			16	12	yes	yes	61	3.24	3.24	106.075	6.6	7.25	136	22.1	522	7.8	2.72	595	595	11.6	14380	11350	0	1270	251000	77	29	0.09	86.3	17	80	0		3		yes	yes	0.5
710	70.7214	masc	24.2188	no	yes	no	no	no	no	no	no			4	4	no	no	73.625	2.63	2.63	67.2897	4.7	7.4	137	16.5	181	4.9	2.39	2404	2404	10.9	15240	13970	0	630	268000	53	34	0.15	77.7	10	1800	350	29	2.8	213.86	no	yes	0.3
711	79.1458	masc	25.4581	yes	yes	no	no	no	no	yes	no			16	12	yes	yes	178	9.29	9.29	111.682	5	7.14	152	21.5		8.1	2.43			8.3	8540	8170	0	190	147000					14	150	130
712	56.4216	masc	28.3737	yes	yes	no	no	yes	no	no	no			11	7	no	yes	120	8.37	8.37	101.402	3	7.52	145	40.2	598	4.7	1.08	3491	5197	7.9	11090	9230	210	830	181000	23	37	0.3	68.5	16	1050	390	712	3		yes	yes	0.2
713	61.9521	masc	23.8054	yes	yes	no	no	no	no	no	no			12	8	no	yes	58	8.92	8.92	127.103	4.1	7.17	151	18.9	762	12.4	4.26	2517	2517	10.2	12870	11530	10	640	296000	29	9	0.08	177.6	10	100	1020		2.9
714	77.3279	masc	24.2587	no	yes	no	no	no	no	no	no	1.27	58.07	5	4	no	no	73.1	1.85	1.52	23.8318	4.4	7.38	139	23.5		3.3	1.63	878	11300	15.3	8960	5670	440	1780	185000	45	43	0.25	56.6	16	1000	540	86	3.6	442	yes	no	1.5
715	74.9459	masc	25.3934	no	yes	yes	no	no	yes	no	no	0.61	100.201	14	14	yes	yes	116	0.61	0.61	15.8879	4.5	7.33	136	24.8	498	3.3	2.33	26327	26327	13.6	11980	11290	0	370	31000	26	27	0.25	184.6	15	1750	660	95	2.8		no	yes	0.5
716	83.3949	masc	27.6817	no	no	no	no	no	no	no	no	1.21	59.2634	8	4	no	no	97.125	1.21	1.21	21.028	4.7	7.4	138	28.7	487	9	2.35	1808	1808	16	4120	3190	0	670	219000	64	60	0.32	114.5	7	180	610		3.6
717	85.5222	masc	25.3902	no	no	no	no	no	no	yes	no	1.24	56.7907	12	11	yes	yes	180	1.24	1.24	20.5607	5.6	7.24	138	15.7	559	5.4	2.02	877	10615	12.9	10260	9400	0	390	335000	52	26	0.21	60.5	15	1000	110	36	3.2		yes	yes	0.7
718	67.1458	fem	28.1337	no	yes	no	no	no	no	yes	no	1.79	30.6762	3	2	no	no	192.5	1.93	1.93	37.3832	4.9	7.33	147	15.6	588	4.9	2.02	2011	2675	9.9	5280	4940	0	170	229000	37	19	0.32	165.8	10	2500	1590	82	3.1		no	no	0.1
719	66.5626	masc	29.4118	yes	yes	yes	no	no	no	no	no	1	82.7167	4	4	no	yes	91	1	1	44.3925	4.8	7.37	142	25.4	693	3.6	2.7	39263	39263	14	10430	9140	0	910	267000	30	181	0.95	302.1	32	910	350	3414	2.2
720	69.0951	masc		yes	yes	no	yes	no	no	no	no	1.03	78.5865	16	12	yes	yes	64	1.03	1.03	15.8879	4.8	7.36	141	26.6	376	3.7	1.55	1030	1411	14.7	11390	10190	10	720	247000	26	14	0.74	242.2	18	170	220	383	3.2
721	72.9281	masc	23.1834	yes	no	no	no	no	no	yes	no	1.31	57.5009	6	5	no	no	178	1.88	1.88	52.8037	4.9	7.44	146	23.2	332	5.5	2.2	14041	14041	9.8	12070	9880	410	920	262000	59	39	0.56	330.3	16	1000	1150	241	1.9	51.72	no	yes	0.1
722	32.063	fem	47.878	yes	yes	no	no	no	no	no	yes	0.6	122.18	1	1	no	no	324	0.6	0.6	7.00935	3.8	7.42	139	19.9	335	3.5	1.82	1199	1295	10.7	6530	5250	0	1080	232000	49	23	0.39	106.9	8	1400	550	1670	2.6		no	no	0.4
[truncated: 44 more columns]

## Sheet: glossary
key	key number, classifier
age	Age, years
sex	Male sex
bmi	BMI
dm	Diabetes
has	Hypertension
dpoc	COPD
neoplasia	cancer
hepatopatia	Liver disease
tbg	Smoker
doencacvs	cardiovascular disease
gestante	Pregnancy
baselinescr	baseline serum Creatinine
begfr_epi	baseline eGFR
sofa	SOFA severity score, at ICU admission
nrsofa	SOFA severity score, at ICU admission, without creatinine points
dvaadm_uti	Vasopressors use at ICU admission
vmadm_uti	Mechanical ventilation at ICU admission
pfadm_uti	PaO2/FiO2 ratio at ICU admission
cradmhosp	Serum creatinine at Hospital admission
cradmuti	Serum creatinine at ICU admission, mg/dl
bunadmuti	BUN at ICU admission, mg/dl
kadmuti	Serum K at ICU admission
phadmuti	Blood pH at ICU admission
naadmuti	Serum Na at ICU admission
bicadmuti	Blood bicarbonate at ICU admission
dhladmuti	Serum LDH at ICU admission
padmuti	Serum P at ICU admission
mgadmuti	Serum Mg at ICU admission
ddimadmuti	D-dimer at ICU admission, ng/ml
ddimpeak	Peak D-dimer, ng/ml
hbadmuti	Hemoglobin at ICU admission, g/dl
leucoadmuti	Blood Leukocytes at ICU admission, 103/mm3
neutadm	Blood Neutrophils at ICU admission
eosadm	Blood Eosinophils at ICU admission
linfadm	Blood Lymphocytes at ICU admission
plaqadmuti	Platelets count at ICU admission, 103/mm3
tgoadmuti	TGO at ICU admission
tgpadmuti	TGP at ICU admission
btadmuti	Total bilirrubin at ICU admission, mg/dl
pcradmuti	C reactive protein at ICU admission
lactatoadmuti	Blood lactate at ICU admission
diurese24h_uti	24h urine output at nephrology evaluation
eospeak	Peak Blood Eosinophils
cpkpeaksem1	CPK week1
albsem1	Serum albumin, within first week of ICU admission
ualbucreat_ratio	Urine albumin to creatinine ratio
hemat	Red blood cells in urine
leucocituria	White blood cells in urine
ptuisolada	Urine protein spot urine
protcreat	Urine protein to creatinine ratio
fena	Fractional excretion of sodium
fek	Fractional excretion of potassium
corticoide	Steroids use
hdmetodo	RRT modality:
hdmotivoacidose	Acidosis as reason to RRT initiation
hdmotivoanuria	Anuria as reason to RRT initiation
hdmotivovolume	Hypervolemia as reason to RRT initiation
hdmotivouremia	Uremic symptoms as reason to RRT initiation
pfhd	PaO2/FiO2 ratio at RRT initiation
fio2hd	fio2hd
dvahd	Vasopressors use at RRT initiation
crhd	Serum creatinine at RRT initiation
bunhd	BUN at RRT initiation
nahd	Serum Na at RRT initiation
khd	Serum K at RRT initiation
phhd	Blood pH at RRT initiation
bichd	Bicarbonate at RRT initiation
cahd	Serum Ca at RRT initiation
phd	Blood P at RRT initiation
hbhd	Hb at RRT initiation
mghd	Serum Mg at RRT initiation
eventotrombo	Thrombotic event
obito	In-hospital mortality
rrt	RRT requirement
rrtdeath	RRT requirement or death
hdposalta	RRT requirement after hospital discharge
time_admhosp_admhc	time_admhosp_admhc
time_admhosp_hd	time_admhosp_hd
time_admhc_hd	time_admhc_hd
time_sympini_admhosp	time_sympini_admhosp
time_sympini_dataadmhc	time_sympini_dataadmhc
time_sympini_utiadm	time_sympini_utiadm
time_sympini_hd	time_sympini_hd
time_sympini_iot	time_sympini_iot
time_iot_hd	time_iot_hd
los	In-hospital length of stay - include non survivors
los_survivors	In-hospital length of stay among survivors
loshc	In-hospital length of stay, restricted to quaternary hospital admission
loshc_survivors	In-hospital length of stay among survivors, restricted to quarternary hospital admission
los_icu	ICU length of stay
los_icu_survivors	ICU length of stay, among survivors
time_hd	time_hd
time_hd_survivors	time_hd_survivors
